# Supplementary material for: Epigenomic subtypes of late-onset Alzheimer’s disease reveal distinct microglial signatures
Source: Acta Neuropathol. 2026 Feb 24;151(1):20. doi: 10.1007/s00401-026-02990-y (PMC12932393; doi:10.1007/s00401-026-02990-y)
Supplement: Supplementary file 2 — Supplementary file2 (XLSX 389 KB) [file 401_2026_2990_MOESM2_ESM.xlsx]

## Sheet: Table S1
Supplementary Table 1. Characteristics of post-mortem brain Samples across cohorts. Overview of cortical post-mortem brain samples used in this study, detailing the sample size and cortical regions examined across the UKBBN, PITT-ADRC, ROSMAP cohorts.
Platform	Cohort	Institute/Study	Total number of individuals	Ancestry	Diagnosis	Number	Gender	Age at death (± SD)	Tissue
EPIC	UKBBN	Bristol	240	European	LOAD	68	43M/57F	82.0 (8.1)	DLPFC
					Control	32
		Edinburgh			LOAD	18	25M/16F	81.8 (7.4)
					Control	23
		Manchester			LOAD	1	9M/9F	88.0 (5.9)
					Control	17
		Newcastle			LOAD	33	31M/34F	82.1 (8.5)
					Control	32
		Queen Square			LOAD	4	3M/8F	84.0 (11.9)
					Control	7
	PITT-ADRC	Pittsburgh	220	Caucasian	LOAD	192	109M/111F	80.0 (10.2)	DLPFC
					Control	28
450K	ROSMAP	ROS	371	European	LOAD	131	67M/124F	85.9 (5.2)	DLPFC
					Control	60
		MAP			LOAD	117	65M/115F	87.1 (4.2)
					Control	63
						124

## Sheet: Table S2
Supplementary Table 2. Normalized Mutual Information (NMI) for optimal cluster selection in LOAD samples. NMI test results comparing the similarity of hierarchical and K-means clustering methods wehn three, four, ot five clusters were selected. NMI values closer to 1 indicate more similar cluster assignments, while lower values indicate less agreement.
		NMI between Hclust and K-means
	Number of clusters	3	4	5
Cohort	UKBBN	0.34	0.31	0.45
	PITT-ADRC	0.59	0.49	0.51
	ROSMAP	0.61	0.5	0.6

## Sheet: Table S3
Supplementary Table 3. Batch effect analysis on three cluster assignments using NMI test. NMI values closer to 1 indicate more similar cluster assignments, while lower values indicate less agreement.
Cohort	Variable	H-clust	K-means
UKBBN	Brain Bank	0.08	0.08
PITT-ADRC	Plate	0.04	0.02
ROSMAP	Plate	0.15	0.19
	Batch	0.15	0.18
	Study	0.001	0.002

## Sheet: Table S4
Supplementary Table 4. Sample counts per cluster across chorts and clustering methods. Counts of samples assigned to each of the three main clusters across the UKBBN, PITT-ADRC, and ROSMAP cohorts using both hierarchical and K-means clustering methods.
Cohort	Cluster labels	Hierarchical Clustering	K-means
UKBBN	A	79	52
	B	38	64
	C	7	8
PITT-ADRC	A	101	71
	B	68	75
	C	23	46
ROSMAP	A	133	97
	B	73	101
	C	42	50

## Sheet: Table S5
Supplementary Table 5. Significance of cluster overlap in latent spaces. Fisher’s exact test results showing the statistical significance of cluster overlap for each pairwise cohort comparison in the latent space. The table details the p-values and Odds Ratios for each cluster pair, demonstrating reproducible methylomic subtypes across independent cohorts. Significant overlaps are highlighted. Si…
Hclust	Discovery		UKBBN			PITT-ADRC			ROSMAP
			Subtype A	Subtype B	Subtype C	Subtype A	Subtype B	Subtype C	Subtype A	Subtype B	Subtype C
	UKBBN	Subtype A				P: 1 - OR: 0.33	P: 5.3E-19 - OR: 104	P: 1 - OR: 0	P: 1.2E-10 - OR: 5.57	P: 1 - OR: 0	P: 1.2E-4 - OR: 4.02
		Subtype B				P: 6.8E-09 - OR: 6.93	P: 1 - OR: 0	P: 2.02E-2 - OR: 2.75	P: 1 - OR: 0.31	P: 3.4E-11 - OR: 7.09	P: 0.998 - OR: 0.33
		Subtype C				NA	NA	NA	NA	NA	NA
	PITT-ADRC	Subtype A	P: 0.99 - OR: 0.35	P: 8.3E-05 - OR: 4.90	NA				P: 6.5E-4 - OR: 2.40	P: 0,999 - OR: 0.40	P: 0.815 - OR: 0.77
		Subtype B	P: 8.9E-10 OR: Inf	P: 1 - OR: 0	NA				P: 5.7E-4 - OR: 3.12	P: 1 - OR: 0	P: 5.6E-2 - OR: 1.98
		Subtype C	P: 1 - OR: 0	P: 1.7E-7 - OR: Inf	NA				P: 1 - OR: 0	P: 4.9E-21 - OR: Inf	P: 1 - OR: 0
	ROSMAP	Subtype A	P: 8.4E-10 - OR: Inf	P: 1 - OR: 0	NA	P: 0.239 - OR: 1.42	P: 2.7E-7 - OR: Inf	P: 1 - OR: 0.03
		Subtype B	P: 1 - OR: 0	P: 1.7E-13 - OR: 29.9	NA	P: 5.4E-2 - OR: 1.76	P: 1 - OR: 0	P: 3.9E-11 - OR: 39.2
		Subtype C	NA	NA	NA	NA	NA	NA
K-means	Discovery		UKBBN			PITT-ADRC			ROSMAP
			Subtype A	Subtype B	Subtype C	Subtype A	Subtype B	Subtype C	Subtype A	Subtype B	Subtype C
	UKBBN	Subtype A				P: 1 - OR: 0	P: 9.5E-31 - OR: Inf	P: 1 - OR: 0	P: 1.07E-05- OR: 3.35	P: 1 - OR: 0	P: 1.3E-08 - OR: 6.58
		Subtype B				P: 1.1E-3 - OR: 2.66	P: 1 - OR: 0.07	P: 3.1E-08 - OR: 9.19	P: 1 - OR: 0.16	P: 1.1E-20 - OR: 15.0	P: 1 - OR: 0.33
		Subtype C				NA	NA	NA	NA	NA	NA
	PITT-ADRC	Subtype A	P: 1 - OR: 0	P: 2.0E-04 - OR: Inf	NA				P: 0.603 - OR: 0.96	P: 0.802 - OR: 0.80	P: 0.214 - OR: 1.43
		Subtype B	P: 1.3E-15 - OR: 32.1	P: 1 - OR: 0.06	NA				P: 6.0E-10 - OR: 6.36	P: 1 - OR: 0	P: 2.2E-2 - OR: 2.07
		Subtype C	P: 1 - OR: 0	P: 2E-05 - OR: Inf	NA				P: 1 - OR: 0	P: 3.2E-31 - OR: Inf	P: 1 - OR: 0
	ROSMAP	Subtype A	P: 2.4E-05 - OR: 5.1	P: 1 - OR: 0.11	NA	P: 0.971 - OR: 0.58	P: 1.4E-15 - OR: 13.7	P: 1 - OR: 0
		Subtype B	P: 1 - OR: 0	P: 1.6E-14 - OR: Inf	NA	P: 0.975 - OR: 0.55	P: 1 - OR: 0	P: 8.3E-27 - OR: 159
		Subtype C	NA	NA	NA	NA	NA	NA

## Sheet: Table S6
Supplementary Table 6. Final sample counts and characteristics for confirmed LOAD subtypes and corresponding healthy control samples for each cohort. Summary table listing the final counts of samples consistently labeled as Subtype 1 (LOAD-S1) or Subtype 2 (LOAD-S2) across both hierarchical and K-means clustering methods. 'Unassigned' samples are also reported, indicating those clusters and sampl…
Cohort	Group	Total number of individuals	Gender (M/F)	Age at death (± SD)
UKBBN	LOAD-S1	51	22/29	81.5 (7.6)
	LOAD-S2	37	18/19	80.5 (7.6)
	Unassigned	36	14/22	83.2 (6.7)
	Control	111	57/54	83.4 (9.1)
PITT-ADRC	LOAD-S1	67	28/39	79.7 (10.6)
	LOAD-S2	22	10/12	80.5 (9.9)
	Unassigned	103	52/51	81.1 (9.6)
	Control	28	19/9	76.6 (11.5)
ROSMAP	LOAD-S1	97	25/72	87.6 (3.9)
	LOAD-S2	73	26/47	88.0 (3.1)
	Unassigned	78	28/50	87.9 (3.2)
	Control	123	53/70	83.9 (5.9)

## Sheet: Table S7
Supplementary Table 7. Meta-analysis of Differentially Methylated Positions (DMPs) for Overall LOAD vs. Healthy Controls across UKBBN, PITT-ADRC and ROSMAP. This table lists the 461 DMPs identified when comparing overall LOAD samples to healthy control (HC) samples across the UKBBN, PITTS-ADRC, and ROSMAP cohorts. DMPs were selected based on a Bonferroni adjusted P-value threshold of < 0.05.
CPG	estimate	se	t	pval	I2	p.bonf	Gene	CHR	start	H3K27ac_AST	H3K27ac_MIC	H3K27ac_NEU	H3K27ac_OLIG	is_TF	H3K4me3_MIC_active_promoter	H3K4me3_Olig_active_promoter	H3K4me3_Neu_active_promoter	H3K4me3_Ast_active_promoter
cg22962123	-2.74961	0.247864	-11.0932	1.35314e-28	0.000838545	2.01551e-23	HOXA3	chr7	27153605
cg02798280	-2.64542	0.253821	-10.4224	1.96029e-25	0.000421736	2.91987e-20	MAP4K1	chr19	39087135
cg01478234	-3.17737	0.317102	-10.02	1.24464e-23	0	1.8539e-18	BTBD11	chr12	107975299	FALSE	FALSE	TRUE	FALSE	FALSE	FALSE	FALSE	TRUE	FALSE
cg01301319	-2.99065	0.298854	-10.0071	1.41918e-23	0	2.11388e-18	HOXA3	chr7	27153580
cg16406967	-2.72499	0.273391	-9.96734	2.11816e-23	0	3.15502e-18	HOXA3	chr7	27155036
cg04157161	-2.60875	0.262667	-9.93178	3.02814e-23	0.00100856	4.51045e-18	GUCY2D	chr17	7906847	FALSE	TRUE	FALSE	FALSE	FALSE
cg14216068	-2.66822	0.271723	-9.81963	9.26838e-23	0	1.38054e-17	HOXA3	chr7	27146445
cg18680977	-2.42462	0.247949	-9.77871	1.38967e-22	0	2.06992e-17	HOXA3	chr7	27155039
cg17775899	-2.87724	0.304459	-9.45032	3.37782e-21	0	5.0313e-16		chr7	27179426
cg19240213	-3.16758	0.338293	-9.36343	7.71929e-21	0.000884356	1.1498e-15	HOXA3	chr7	27163095
cg25840926	-3.53388	0.378328	-9.34077	9.56345e-21	0	1.42449e-15	RHOB	chr2	20647987						TRUE	TRUE	TRUE	TRUE
cg22904711	-2.95759	0.320789	-9.21974	2.97809e-20	0	4.4359e-15	KCNN4	chr19	44278628	FALSE	TRUE	FALSE	FALSE	FALSE
cg05109569	-2.53333	0.277855	-9.11744	7.69194e-20	0	1.14572e-14	HOXA3	chr7	27146430
cg07061298	-3.25582	0.358818	-9.07374	1.15003e-19	0	1.71299e-14	HOXA3	chr7	27153847
cg15911153	-2.53494	0.280061	-9.05139	1.41164e-19	0	2.10265e-14	LOC389333	chr5	138730783						FALSE	TRUE	FALSE	TRUE
cg03308399	-2.75957	0.308659	-8.94051	3.87394e-19	0	5.77027e-14	HOXA3	chr7	27146237
cg19022697	-2.77696	0.311095	-8.92643	4.39979e-19	3.42158e-05	6.55353e-14	TTC22	chr1	55247140	FALSE	FALSE	TRUE	FALSE	FALSE
cg04587220	-2.18772	0.245086	-8.92634	4.40323e-19	0	6.55866e-14	HMHA1	chr19	1071208
cg15614119	-3.48088	0.3947	-8.81906	1.15429e-18	0	1.71932e-13	LPIN1	chr2	11925153	FALSE	FALSE	TRUE	FALSE	FALSE
cg06784824	-4.36659	0.496194	-8.80015	1.36628e-18	0.000751329	2.03509e-13	SPI1	chr11	47376985	FALSE	TRUE	FALSE	FALSE	TRUE	FALSE	TRUE	TRUE	TRUE
cg26199857	-2.59661	0.296505	-8.75742	1.99768e-18	0	2.97557e-13	ZNF385A	chr12	54764265	FALSE	TRUE	FALSE	FALSE	TRUE
cg27648238	-3.92893	0.451826	-8.69568	3.4475e-18	0	5.13509e-13		chr8	120685601						FALSE	TRUE	FALSE	FALSE
cg17126555	-3.93993	0.454111	-8.67613	4.0945e-18	0	6.0988e-13	RAVER1	chr19	10445516						TRUE	TRUE	TRUE	TRUE
cg20864214	-2.43559	0.281089	-8.66483	4.52201e-18	0	6.73558e-13	ARHGEF17	chr11	73054121	TRUE	FALSE	FALSE	FALSE	FALSE
cg19999161	-2.81979	0.325435	-8.66468	4.52773e-18	0	6.7441e-13	HOXA3	chr7	27155358
cg02124912	-3.19001	0.369468	-8.63407	5.92045e-18	0	8.81857e-13	GPR37L1	chr1	202091933	TRUE	FALSE	FALSE	TRUE	FALSE	FALSE	TRUE	FALSE	TRUE
cg05845757	-2.90674	0.337772	-8.60563	7.58965e-18	0	1.13049e-12	TFAP2E	chr1	36039885	FALSE	FALSE	TRUE	FALSE	TRUE
cg07883124	-3.30089	0.383678	-8.60329	7.74639e-18	0	1.15383e-12	MCF2L	chr13	113634042	FALSE	TRUE	FALSE	FALSE	FALSE	TRUE	FALSE	FALSE	FALSE
cg04520340	-2.90112	0.337608	-8.59316	8.46132e-18	0	1.26032e-12	PRKCZ	chr1	2005132	FALSE	FALSE	TRUE	TRUE	FALSE	FALSE	TRUE	TRUE	TRUE
cg00979931	-2.45579	0.286105	-8.58354	9.19982e-18	0	1.37032e-12	ATG16L2	chr11	72533664	FALSE	TRUE	FALSE	FALSE	FALSE
cg11041817	-3.65461	0.425845	-8.58203	9.32146e-18	0	1.38844e-12	HOXB7	chr17	46685327	FALSE	TRUE	FALSE	FALSE	TRUE
cg08101036	-1.81469	0.213768	-8.48908	2.08282e-17	0	3.10239e-12	HOXA3	chr7	27153655
cg13374901	-3.52341	0.417199	-8.44538	3.03069e-17	0.000624286	4.51424e-12	TAF4	chr20	60639404						TRUE	TRUE	TRUE	TRUE
cg15096829	-3.24499	0.384975	-8.4291	3.48333e-17	0.819481	5.18845e-12	GPR37L1	chr1	202092005	TRUE	FALSE	FALSE	TRUE	FALSE	FALSE	TRUE	FALSE	TRUE
cg14103343	-4.0825	0.485519	-8.40852	4.15211e-17	0	6.18461e-12	MAMSTR	chr19	49220223						FALSE	FALSE	TRUE	TRUE
cg17474422	-2.87748	0.342234	-8.40793	4.17298e-17	0	6.2157e-12	TFAP2E	chr1	36039866	FALSE	FALSE	TRUE	FALSE	TRUE
cg08230957	-3.60329	0.432012	-8.34071	7.38427e-17	18.5114	1.09989e-11	MAP4K1	chr19	39087186
cg15645660	-1.89723	0.227764	-8.32977	8.09981e-17	20.0318	1.20647e-11	TTC22	chr1	55247356	FALSE	FALSE	TRUE	FALSE	FALSE
cg01142302	-3.276	0.394	-8.31473	9.19639e-17	0	1.36981e-11	PRRT3	chr3	9988590	FALSE	FALSE	TRUE	FALSE	FALSE	TRUE	TRUE	FALSE	TRUE
cg26402660	-2.8745	0.346649	-8.29225	1.11123e-16	0	1.65519e-11		chr7	27179268
cg20145009	-3.1297	0.377632	-8.28768	1.15474e-16	0	1.72e-11	PLD4	chr14	105399175	FALSE	TRUE	FALSE	FALSE	FALSE
cg05800416	-2.92523	0.354084	-8.26141	1.43967e-16	0.00185907	2.1444e-11	CSGALNACT1	chr8	19460097						TRUE	TRUE	TRUE	TRUE
cg11236550	2.94648	0.359137	8.20433	2.3188e-16	0	3.45387e-11	DUSP27	chr1	167090757	FALSE	TRUE	FALSE	FALSE	FALSE
cg01964852	-3.29978	0.403079	-8.18643	2.69089e-16	3.06636	4.00811e-11	HOXA3	chr7	27146262
cg15089077	-3.86634	0.472941	-8.17509	2.95645e-16	0	4.40366e-11	TTC22	chr1	55246867	FALSE	FALSE	TRUE	FALSE	FALSE
cg14034325	-3.36894	0.412362	-8.16986	3.08759e-16	0	4.599e-11	HNRNPF	chr10	43891459	FALSE	TRUE	FALSE	FALSE	FALSE	TRUE	TRUE	TRUE	TRUE
cg00682096	-3.58392	0.441016	-8.12651	4.4181e-16	0	6.58081e-11	LOC404266	chr17	46672924
cg01353646	-2.87563	0.354274	-8.11697	4.77981e-16	0	7.11957e-11	AGAP2	chr12	58132733	FALSE	FALSE	TRUE	FALSE	FALSE	FALSE	TRUE	TRUE	TRUE
cg27409802	3.5536	0.438951	8.09565	5.69592e-16	0	8.48413e-11		chr3	188664928						TRUE	TRUE	TRUE	TRUE
cg04279801	-3.22337	0.399097	-8.07667	6.65573e-16	0.000264023	9.91377e-11	RNF112	chr17	19314319	FALSE	FALSE	TRUE	FALSE	FALSE	FALSE	TRUE	TRUE	TRUE
cg27660627	-3.91065	0.484577	-8.07025	7.01571e-16	2.95741e-05	1.045e-10	ANKRD11	chr16	89461803	FALSE	TRUE	FALSE	FALSE	FALSE
cg23120601	-2.83181	0.351794	-8.04961	8.30607e-16	0	1.2372e-10	PLCB2	chr15	40583227	FALSE	TRUE	FALSE	FALSE	FALSE
cg09144964	-2.66704	0.332829	-8.01325	1.11718e-15	11.0175	1.66405e-10	HOXA3	chr7	27150262
cg07049592	-3.30188	0.413968	-7.97617	1.50943e-15	0	2.24831e-10	HOXA5	chr7	27184450	FALSE	TRUE	FALSE	FALSE	TRUE
cg16017089	-3.00324	0.377145	-7.96309	1.67798e-15	0	2.49936e-10	ARHGEF17	chr11	73053830	TRUE	FALSE	FALSE	FALSE	FALSE
cg19051015	-4.0714	0.513917	-7.92229	2.33173e-15	0	3.47314e-10		chr17	46697414
cg24636368	-3.18012	0.404041	-7.87078	3.52439e-15	0	5.24961e-10	SKAP1	chr17	46388447	FALSE	FALSE	TRUE	FALSE	FALSE
cg02106682	-2.84535	0.363633	-7.82478	5.08533e-15	0	7.57465e-10	HOXA5	chr7	27184461	FALSE	TRUE	FALSE	FALSE	TRUE
cg09825979	-3.15636	0.404572	-7.80173	6.10638e-15	1.11883e-05	9.09551e-10		chr7	27179432
cg21109038	-2.86821	0.368197	-7.78987	6.70767e-15	0	9.99114e-10	ZNF710	chr15	90543610	FALSE	TRUE	FALSE	FALSE	TRUE	TRUE	TRUE	TRUE	TRUE
cg27624319	-2.07504	0.269337	-7.70427	1.31597e-14	0.00059864	1.96015e-09	MAP1LC3A	chr20	33147017						TRUE	TRUE	TRUE	TRUE
cg03176993	2.79398	0.363587	7.68447	1.53634e-14	0	2.28839e-09		chr3	188664887
cg07561747	-3.33605	0.435231	-7.665	1.78828e-14	17.378	2.66366e-09	KIF21B	chr1	200983313
cg18535415	-4.08051	0.532677	-7.66039	1.85371e-14	22.0196	2.76112e-09	KIF21B	chr1	200983238
cg15171154	-2.89192	0.378367	-7.64316	2.11953e-14	0	3.15706e-09	TGFBR2	chr3	30722557	FALSE	TRUE	FALSE	FALSE	FALSE
cg00921266	-1.83817	0.240719	-7.63615	2.23809e-14	20.0403	3.33366e-09	HOXA3	chr7	27153663
cg14037769	-3.37414	0.444472	-7.59135	3.16597e-14	5.76399e-05	4.71574e-09		chr1	9895799
cg27217474	-4.05782	0.535707	-7.5747	3.59967e-14	0	5.36175e-09		chr17	46697543
cg16260424	-4.19648	0.554421	-7.56914	3.75717e-14	0	5.59635e-09		chr1	145092576
cg06769918	-2.97541	0.394548	-7.54131	4.6527e-14	0	6.93024e-09	PHACTR1	chr6	13015005						TRUE	TRUE	TRUE	TRUE
cg04006327	-2.1403	0.285049	-7.50855	5.97862e-14	0	8.90522e-09	ATG16L2	chr11	72533487	FALSE	TRUE	FALSE	FALSE	FALSE
cg27111250	-2.89187	0.385891	-7.49401	6.68025e-14	0	9.9503e-09	PRDM8	chr4	81111177	FALSE	FALSE	TRUE	TRUE	TRUE
cg00510320	-1.73372	0.232278	-7.46399	8.39386e-14	0.0010282	1.25027e-08	RLTPR	chr16	67686943
cg19256813	-3.1606	0.424612	-7.4435	9.80553e-14	0	1.46054e-08	FBXO21	chr12	117627286	TRUE	FALSE	FALSE	TRUE	FALSE	TRUE	TRUE	TRUE	TRUE
cg25599198	-2.95945	0.398378	-7.42875	1.09631e-13	15.31	1.63296e-08	ATP2A3	chr17	3848156	FALSE	TRUE	FALSE	FALSE	FALSE
cg09482093	-3.19756	0.430801	-7.42238	1.15036e-13	0	1.71347e-08	RNF112	chr17	19314328	FALSE	FALSE	TRUE	FALSE	FALSE	FALSE	TRUE	TRUE	TRUE
cg07289335	-3.42475	0.461702	-7.41765	1.19218e-13	0	1.77576e-08		chr5	158937447
cg23884241	-1.61046	0.217899	-7.39084	1.45905e-13	0	2.17326e-08	HOXA4	chr7	27169957	FALSE	TRUE	FALSE	FALSE	TRUE	TRUE	FALSE	FALSE	FALSE
cg13581362	-3.20684	0.43625	-7.35092	1.96843e-13	0	2.93199e-08	MGC23270	chr14	105287326
cg08379738	-2.22659	0.303263	-7.34212	2.10241e-13	0	3.13156e-08	DENND1C	chr19	6477033	FALSE	TRUE	FALSE	TRUE	FALSE
cg20899625	-3.31662	0.452369	-7.33166	2.27319e-13	0	3.38593e-08	PLXNA1	chr3	126721131	FALSE	FALSE	TRUE	FALSE	FALSE
cg26295435	-2.65246	0.36261	-7.31492	2.57537e-13	0	3.83604e-08	RLTPR	chr16	67682065
cg14694038	-3.09612	0.423506	-7.31069	2.65772e-13	0	3.9587e-08	KDM4B	chr19	5037103
cg18462381	-3.49392	0.47938	-7.2884	3.13648e-13	0	4.67181e-08	FOXI2	chr10	129536718	FALSE	FALSE	FALSE	TRUE	TRUE
cg10045881	3.10814	0.426771	7.28293	3.26659e-13	0	4.86562e-08	CHI3L2	chr1	111770291	TRUE	FALSE	FALSE	TRUE	FALSE
cg07823492	-2.12045	0.292935	-7.23864	4.53209e-13	0	6.7506e-08	HOXB1	chr17	46608099
cg09482050	-1.53794	0.213508	-7.20321	5.88128e-13	1.93163	8.76023e-08	RLTPR	chr16	67686832
cg19458020	-2.4101	0.336151	-7.16969	7.51683e-13	9.69566	1.11964e-07	RARA	chr17	38473119
cg01114124	-2.52911	0.354218	-7.13999	9.3336e-13	0	1.39025e-07	HDAC4	chr2	240171748
cg12706938	-3.46876	0.485841	-7.13971	9.35281e-13	0	1.39311e-07	MEX3D	chr19	1566839	TRUE	FALSE	FALSE	TRUE	FALSE	TRUE	TRUE	TRUE	TRUE
cg24480379	-2.14898	0.301772	-7.12122	1.06974e-12	0	1.5934e-07	SELENBP1	chr1	151345123	TRUE	TRUE	FALSE	FALSE	FALSE	TRUE	TRUE	FALSE	TRUE
cg22507723	-2.30764	0.327476	-7.04675	1.83148e-12	6.31005	2.72801e-07	AGAP2	chr12	58131768	FALSE	FALSE	TRUE	FALSE	FALSE	FALSE	TRUE	TRUE	TRUE
cg04632887	2.78415	0.39579	7.03442	2.0009e-12	0	2.98036e-07	AVP	chr20	3065559	FALSE	FALSE	TRUE	FALSE	FALSE
cg06166490	-3.01869	0.429862	-7.02247	2.17986e-12	0	3.24693e-07	HOXA2	chr7	27143334
cg02087565	-2.65677	0.379898	-6.99338	2.68343e-12	0	3.997e-07		chr6	170585664
cg01986016	-3.1966	0.457378	-6.98896	2.76931e-12	0	4.12491e-07	LOC404266	chr17	46681154
cg02308560	-2.85051	0.408058	-6.98554	2.8376e-12	39.353	4.22663e-07	HMHA1	chr19	1071176
cg14325837	-3.92508	0.563132	-6.97009	3.16749e-12	0	4.71801e-07	ARHGAP22	chr10	49731563	FALSE	TRUE	FALSE	TRUE	FALSE
cg03331474	-2.81669	0.404137	-6.96964	3.17763e-12	0	4.73311e-07	HOXA3	chr7	27163331
cg16651552	3.34496	0.480424	6.96252	3.34249e-12	0	4.97867e-07	SLC9A3	chr5	483546
cg05726756	-2.30309	0.332008	-6.93686	4.00912e-12	0.00162861	5.97162e-07	HOXB1	chr17	46608288
cg17233506	-2.28489	0.329488	-6.93465	4.07232e-12	0	6.06576e-07	HOXB1	chr17	46608293
cg04917446	-4.03307	0.581659	-6.93373	4.0988e-12	0	6.10521e-07	HOXB9	chr17	46699073
cg17453840	-2.95355	0.426437	-6.92611	4.32578e-12	22.993	6.44329e-07	CPEB1	chr15	83317526	FALSE	FALSE	TRUE	FALSE	TRUE	FALSE	TRUE	TRUE	TRUE
cg24360871	-1.98206	0.287404	-6.89643	5.33274e-12	0	7.94317e-07	HOXA3	chr7	27163929
cg26776957	-3.26239	0.473064	-6.89629	5.33784e-12	0	7.95077e-07	PLEKHB1	chr11	73357183	TRUE	FALSE	FALSE	TRUE	FALSE
cg19622662	3.24896	0.471992	6.88351	5.8394e-12	7.42404	8.69785e-07	DUSP27	chr1	167090972	FALSE	TRUE	FALSE	FALSE	FALSE
cg20695936	-2.81808	0.409949	-6.87424	6.23226e-12	0	9.28301e-07	RUNX3	chr1	25257624	FALSE	TRUE	FALSE	FALSE	TRUE
cg04250451	-2.72625	0.397677	-6.85544	7.10938e-12	0	1.05895e-06	RUNX3	chr1	25257784	FALSE	TRUE	FALSE	FALSE	TRUE
cg00087884	4.02254	0.58706	6.85201	7.28171e-12	0	1.08462e-06	TNFRSF25	chr1	6525551	FALSE	FALSE	TRUE	FALSE	FALSE
cg04904318	-2.07094	0.302309	-6.85038	7.36526e-12	0	1.09706e-06	HOXB1	chr17	46607828
cg21641458	-3.16869	0.462948	-6.8446	7.66888e-12	0	1.14229e-06	HOXA6	chr7	27185136	FALSE	TRUE	FALSE	FALSE	TRUE
cg21864868	-2.95177	0.432585	-6.82355	8.88194e-12	0	1.32297e-06	LOC404266	chr17	46673002
cg09317554	-2.24191	0.328705	-6.82045	9.07567e-12	0	1.35183e-06	LRBA	chr4	151505084
cg13771313	-2.49679	0.366231	-6.81751	9.26293e-12	0	1.37972e-06	ATG16L2	chr11	72533295	FALSE	TRUE	FALSE	FALSE	FALSE
cg06437747	3.8519	0.565708	6.80899	9.82885e-12	0	1.46402e-06		chr1	2890836
cg23689227	-3.16169	0.465164	-6.79694	1.06864e-11	0	1.59174e-06	LPIN1	chr2	11925375	FALSE	FALSE	TRUE	FALSE	FALSE
cg24707573	-1.4635	0.215494	-6.79138	1.11066e-11	0.00336236	1.65433e-06	SH2B2	chr7	101961796	FALSE	TRUE	FALSE	FALSE	FALSE
cg14557202	-1.64568	0.243002	-6.77231	1.26746e-11	0	1.8879e-06	ZNF385A	chr12	54764371	FALSE	TRUE	FALSE	FALSE	TRUE
cg00982521	-2.28928	0.342177	-6.69034	2.22657e-11	0	3.3165e-06		chr6	41374806
cg02916332	-3.48676	0.521168	-6.69028	2.22741e-11	0	3.31775e-06	HOXA5	chr7	27183591	FALSE	TRUE	FALSE	FALSE	TRUE
cg27200630	2.82468	0.422771	6.68136	2.36737e-11	0	3.52623e-06		chr3	138494226
cg24761525	-3.12141	0.46767	-6.67439	2.48257e-11	0	3.69781e-06	HOXB3	chr17	46651745
cg27317046	-2.37225	0.355499	-6.673	2.50625e-11	0	3.73308e-06	LTBP2	chr14	74968209	FALSE	TRUE	FALSE	FALSE	FALSE
cg18454133	-2.14919	0.322471	-6.66476	2.65094e-11	0	3.9486e-06	EFS	chr14	23835870	TRUE	FALSE	FALSE	TRUE	FALSE	FALSE	TRUE	FALSE	TRUE
cg18046677	-2.63848	0.396108	-6.66101	2.71952e-11	0	4.05076e-06	MAMSTR	chr19	49220142						FALSE	FALSE	TRUE	TRUE
cg07264904	-3.44762	0.518139	-6.65384	2.8554e-11	0	4.25315e-06	MCF2L	chr13	113633855	FALSE	TRUE	FALSE	FALSE	FALSE	TRUE	FALSE	FALSE	FALSE
cg14557185	-2.37385	0.357379	-6.6424	3.08622e-11	0	4.59695e-06	WWTR1	chr3	149374763	TRUE	FALSE	FALSE	TRUE	FALSE	FALSE	TRUE	TRUE	TRUE
cg04351734	-2.51645	0.379606	-6.62911	3.37706e-11	0	5.03016e-06	HOXA3	chr7	27155173
cg09671650	-2.39859	0.362155	-6.62309	3.51763e-11	0	5.23954e-06	PITPNC1	chr17	65525235	TRUE	FALSE	FALSE	FALSE	FALSE
cg21899500	-2.84565	0.429669	-6.62289	3.52235e-11	0	5.24658e-06	GRM2	chr3	51740850	FALSE	FALSE	TRUE	FALSE	FALSE	FALSE	FALSE	TRUE	FALSE
cg03224396	-2.96885	0.449111	-6.61051	3.83008e-11	0	5.70494e-06		chr1	221017300
cg07428907	-2.52171	0.381804	-6.60472	3.98275e-11	0	5.93235e-06	CARD14	chr17	78165917	FALSE	TRUE	FALSE	FALSE	FALSE
cg12047941	-1.8763	0.284181	-6.60247	4.04356e-11	6.45948e-05	6.02293e-06		chr11	315908
cg27471246	3.26327	0.494768	6.59555	4.23692e-11	0	6.31094e-06	ERG	chr21	39776434	FALSE	FALSE	TRUE	FALSE	TRUE
cg06287775	-1.66397	0.252368	-6.59343	4.29778e-11	8.69546e-05	6.40159e-06	FOXK1	chr7	4784174
cg17412901	-2.44672	0.37122	-6.59101	4.36836e-11	2.62777	6.50671e-06	PRDM16	chr1	3332705	TRUE	FALSE	FALSE	FALSE	TRUE
cg08578641	-2.56558	0.389817	-6.5815	4.65734e-11	0	6.93716e-06	C9orf25	chr9	34457440						TRUE	TRUE	TRUE	TRUE
cg13027206	3.86401	0.587728	6.57449	4.88214e-11	0	7.272e-06	CCDC88C	chr14	91866325
cg18281910	-3.21568	0.491289	-6.54538	5.93445e-11	0.000871598	8.83942e-06	EDARADD	chr1	236635177
cg09470754	3.35752	0.513802	6.53466	6.37549e-11	0	9.49635e-06	TMEM150B	chr19	55838021	FALSE	TRUE	FALSE	FALSE	FALSE
cg05851542	-2.15688	0.330558	-6.52496	6.80174e-11	0	1.01313e-05	PRRT3	chr3	9989156	FALSE	FALSE	TRUE	FALSE	FALSE	TRUE	TRUE	FALSE	TRUE
cg23245942	-3.50775	0.537594	-6.52491	6.80407e-11	34.4812	1.01347e-05	HOXB9	chr17	46698973
cg09737078	-3.12431	0.483076	-6.46754	9.9608e-11	0	1.48367e-05		chr16	4366839						FALSE	TRUE	TRUE	TRUE
cg08820801	-3.17244	0.490741	-6.4646	1.01565e-10	0	1.51283e-05	FBXO17	chr19	39465821	FALSE	FALSE	TRUE	FALSE	FALSE	FALSE	TRUE	TRUE	TRUE
cg03505148	-2.09863	0.326244	-6.43269	1.25367e-10	0	1.86735e-05	AGAP2	chr12	58131345	FALSE	FALSE	TRUE	FALSE	FALSE	FALSE	TRUE	TRUE	TRUE
cg03871267	-3.24244	0.505077	-6.4197	1.36545e-10	18.9385	2.03386e-05		chr5	67483475						TRUE	TRUE	TRUE	FALSE
cg08681293	-2.95428	0.460334	-6.41768	1.38362e-10	0	2.06092e-05	STK11	chr19	1221756	FALSE	TRUE	FALSE	FALSE	FALSE
cg01681367	2.88035	0.449122	6.41329	1.42417e-10	0	2.12131e-05	SPN	chr16	29676071	FALSE	TRUE	FALSE	FALSE	FALSE
cg22552736	-2.96257	0.461984	-6.41271	1.42953e-10	0.000253868	2.1293e-05		chr9	132258136
cg13407335	-1.80771	0.281944	-6.41158	1.44015e-10	0	2.14512e-05	KCNAB3	chr17	7832852	FALSE	FALSE	TRUE	FALSE	FALSE	FALSE	TRUE	TRUE	FALSE
cg13106389	-2.71186	0.423071	-6.40994	1.45575e-10	0	2.16835e-05	RUNX3	chr1	25257626	FALSE	TRUE	FALSE	FALSE	TRUE
cg03223072	3.34347	0.521998	6.40514	1.50227e-10	0	2.23765e-05	ABLIM1	chr10	116398913	TRUE	FALSE	TRUE	FALSE	FALSE
cg07264048	-3.28957	0.514403	-6.39493	1.60625e-10	1.96103e-05	2.39252e-05	GCNT2	chr6	10556326	FALSE	FALSE	FALSE	TRUE	FALSE	TRUE	TRUE	TRUE	TRUE
cg10231067	2.40047	0.375776	6.38805	1.68019e-10	0	2.50266e-05	IFFO2	chr1	19254731	TRUE	FALSE	FALSE	FALSE	FALSE
cg10926413	-2.6579	0.416222	-6.38577	1.70532e-10	0	2.54009e-05	SH3BP4	chr2	235940023	TRUE	FALSE	FALSE	TRUE	FALSE
cg08140459	3.34844	0.524416	6.38508	1.71308e-10	0	2.55164e-05		chr14	75086513
cg16324121	3.52826	0.552585	6.38501	1.71382e-10	0	2.55276e-05	IL17RE	chr3	9954273
cg23006204	-3.06918	0.480867	-6.38259	1.74122e-10	0	2.59356e-05	DPM2	chr9	130700866
cg13787135	-3.03752	0.476525	-6.37431	1.83785e-10	0	2.73749e-05	RNASE1	chr14	21270407	TRUE	FALSE	FALSE	TRUE	FALSE	TRUE	TRUE	FALSE	FALSE
cg02000253	-3.22122	0.505718	-6.3696	1.89527e-10	0	2.82302e-05	NFIX	chr19	13107687	TRUE	FALSE	TRUE	TRUE	TRUE	TRUE	TRUE	TRUE	TRUE
cg04210566	-2.78837	0.437955	-6.3668	1.93014e-10	0	2.87496e-05	ABHD14A	chr3	52010381						TRUE	TRUE	TRUE	TRUE
cg12695465	-3.91874	0.615724	-6.36445	1.95991e-10	0	2.9193e-05	GCNT2	chr6	10556147	FALSE	FALSE	FALSE	TRUE	FALSE	TRUE	TRUE	TRUE	TRUE
cg22141459	-3.69882	0.581585	-6.35989	2.01898e-10	0	3.00729e-05	TP53I13	chr17	27899465	FALSE	TRUE	FALSE	FALSE	FALSE
cg02776498	-2.66796	0.421305	-6.3326	2.41062e-10	20.7049	3.59065e-05	ARHGEF17	chr11	73054185	TRUE	FALSE	FALSE	FALSE	FALSE
cg19863740	3.27533	0.518003	6.323	2.56536e-10	0	3.82112e-05	PARVG	chr22	44576869	FALSE	TRUE	FALSE	FALSE	FALSE	TRUE	FALSE	FALSE	FALSE
cg01287088	-2.60033	0.412069	-6.31043	2.78267e-10	37.5336	4.14481e-05	PFN3	chr5	176827392	FALSE	FALSE	TRUE	FALSE	FALSE
cg22331200	3.44221	0.545526	6.30989	2.79233e-10	0.000610056	4.15921e-05	MPO	chr17	56355362
cg12050271	-1.52631	0.242616	-6.29105	3.15327e-10	0	4.69682e-05	FLJ42875	chr1	2980399
cg13667243	-3.45745	0.550678	-6.27852	3.41808e-10	0	5.09126e-05	ADAM19	chr5	157001561	FALSE	FALSE	TRUE	FALSE	FALSE	TRUE	TRUE	TRUE	TRUE
cg19432993	-3.58774	0.571548	-6.27724	3.44629e-10	0	5.13329e-05	HOXA2	chr7	27143287
cg04665423	-2.81389	0.449207	-6.26412	3.74944e-10	0.000418755	5.58484e-05	VENTX	chr10	135051305	FALSE	TRUE	FALSE	FALSE	TRUE
cg04874795	2.38218	0.380336	6.26337	3.76739e-10	0	5.61156e-05		chr16	86477638
cg21167157	-3.02226	0.48261	-6.26232	3.79293e-10	0	5.6496e-05	HIP1R	chr12	123326461	TRUE	FALSE	FALSE	TRUE	FALSE
cg08200952	-2.18887	0.350379	-6.24715	4.18004e-10	0.000564511	6.22622e-05	RIN2	chr20	19869979	TRUE	FALSE	FALSE	TRUE	FALSE	TRUE	TRUE	TRUE	TRUE
cg19744173	3.236	0.518259	6.24399	4.26544e-10	0	6.35342e-05	FBLN7	chr2	112913178	FALSE	FALSE	TRUE	FALSE	FALSE
cg09940311	-3.34973	0.538466	-6.22088	4.94387e-10	0	7.36394e-05		chr1	183901666
cg22958403	-2.23683	0.359683	-6.21889	5.00696e-10	0.000353143	7.45791e-05	C14orf49	chr14	95927445
cg21386414	-3.14261	0.505401	-6.21804	5.03391e-10	0	7.49805e-05		chr1	26421349
cg01526089	2.91115	0.468559	6.21298	5.19905e-10	0	7.74404e-05	P2RX1	chr17	3819390	FALSE	TRUE	FALSE	FALSE	FALSE
cg08952306	-1.89302	0.304926	-6.20811	5.36255e-10	0	7.98758e-05	SH2B2	chr7	101962123	FALSE	TRUE	FALSE	FALSE	FALSE
cg16641055	-3.1446	0.507066	-6.20156	5.59062e-10	7.37522	8.32729e-05	FAM38A	chr16	88846292
cg08898055	-2.46204	0.398366	-6.18034	6.39621e-10	5.29783	9.52722e-05	RASGEF1C	chr5	179597395	FALSE	TRUE	FALSE	FALSE	FALSE
cg20593826	-1.98399	0.321315	-6.17461	6.6329e-10	0	9.87977e-05		chr1	59280370
cg17219660	-2.08674	0.337963	-6.17446	6.63879e-10	16.0797	9.88855e-05	GPR37L1	chr1	202091880	TRUE	FALSE	FALSE	TRUE	FALSE
cg01994902	3.11473	0.505131	6.16618	6.99586e-10	0	0.000104204	IFT140	chr16	1576069
cg01048187	-2.37864	0.385873	-6.1643	7.07977e-10	0	0.000105454	RAB35	chr12	120538681
cg00222472	-2.31295	0.375239	-6.16394	7.09547e-10	0	0.000105688	PBX1	chr1	164545783	TRUE	FALSE	FALSE	FALSE	TRUE
cg22327175	2.41542	0.392265	6.15761	7.38506e-10	0	0.000110001	SORL1	chr11	121323934	FALSE	TRUE	FALSE	FALSE	FALSE	TRUE	TRUE	TRUE	TRUE
cg11546621	-3.09383	0.502897	-6.15201	7.65072e-10	0	0.000113958	PTGDS	chr9	139872161	TRUE	FALSE	FALSE	TRUE	FALSE	FALSE	TRUE	TRUE	TRUE
cg16679093	-2.50655	0.407507	-6.15094	7.70265e-10	1.7839	0.000114732	LOC400931	chr22	46483916						FALSE	TRUE	FALSE	FALSE
cg26576890	-2.5033	0.407067	-6.1496	7.76797e-10	0	0.000115705		chr6	41374939
cg01394385	-3.43697	0.561342	-6.12278	9.19557e-10	0	0.000136969	CX3CR1	chr3	39307922	FALSE	TRUE	FALSE	FALSE	FALSE
cg05686197	-2.26142	0.369468	-6.12076	9.31285e-10	0	0.000138716	LRP1B	chr2	141787134	TRUE	FALSE	TRUE	TRUE	FALSE
cg17852032	3.15789	0.517697	6.09989	1.06144e-09	0	0.000158102	ZDHHC14	chr6	158066811
cg06024215	-3.40644	0.559231	-6.0913	1.12e-09	0	0.000166825	SEC14L1	chr17	75210996	FALSE	TRUE	FALSE	FALSE	FALSE
cg00990385	-2.69218	0.442391	-6.08551	1.16118e-09	0.000256435	0.000172959	CCDC42B	chr12	113587690
cg26874693	2.08531	0.343694	6.06734	1.30046e-09	0	0.000193705	CUX2	chr12	111618936	FALSE	FALSE	TRUE	FALSE	TRUE
cg23005885	-2.76599	0.455886	-6.06728	1.30095e-09	25.1485	0.000193778	ZNF710	chr15	90543450	FALSE	TRUE	FALSE	FALSE	TRUE	TRUE	TRUE	TRUE	TRUE
cg16127683	-1.201	0.198108	-6.06234	1.34155e-09	0	0.000199826	EIF2AK4	chr15	40268777	FALSE	TRUE	FALSE	FALSE	FALSE
cg15286094	-2.11273	0.348897	-6.05544	1.40034e-09	0	0.000208581	ST7	chr7	116660213	TRUE	FALSE	FALSE	FALSE	FALSE	FALSE	TRUE	TRUE	TRUE
cg03546977	-2.16714	0.357964	-6.05406	1.41236e-09	0	0.000210373	CMYA5	chr5	78985489						FALSE	TRUE	TRUE	TRUE
cg26154937	-2.54084	0.420342	-6.04469	1.49693e-09	0	0.000222969	ARHGAP22	chr10	49674883	FALSE	TRUE	FALSE	TRUE	FALSE
cg18087266	-2.89412	0.479113	-6.04059	1.53555e-09	0	0.000228722	RUNX3	chr1	25257629	FALSE	TRUE	FALSE	FALSE	TRUE
cg24062526	-1.91911	0.318431	-6.02677	1.6727e-09	0	0.000249151	POLR1A	chr2	86255804
cg04359418	-1.83434	0.305368	-6.00697	1.89024e-09	0	0.000281552		chr10	76573396
cg03630821	-1.64552	0.274168	-6.00188	1.95046e-09	10.1575	0.000290522	A1BG	chr19	58861702	FALSE	FALSE	TRUE	FALSE	FALSE
cg09889997	3.76976	0.628784	5.99532	2.03085e-09	0	0.000302498	CAMTA1	chr1	7692321
cg22159815	3.65255	0.610344	5.98442	2.17158e-09	27.391	0.000323458	MIR29C	chr1	207975264	FALSE	FALSE	TRUE	FALSE	FALSE
cg13927938	-2.87196	0.47998	-5.98351	2.18386e-09	1.68359	0.000325287	PIK3C2B	chr1	204459584	TRUE	FALSE	FALSE	TRUE	FALSE
cg21097354	-2.41813	0.404553	-5.97729	2.26873e-09	14.8076	0.00033793		chr7	27179161
cg01596963	-3.17203	0.531981	-5.96268	2.48137e-09	14.6501	0.000369603	LRRN4CL	chr11	62455830	FALSE	FALSE	TRUE	FALSE	FALSE	TRUE	FALSE	TRUE	FALSE
cg08549806	-2.27462	0.382521	-5.94639	2.74118e-09	0	0.000408301		chr16	49868530
cg16653138	-2.00952	0.338909	-5.92937	3.04098e-09	0	0.000452957	PRKCZ	chr1	2005180	FALSE	FALSE	TRUE	TRUE	FALSE	FALSE	TRUE	TRUE	TRUE
cg21869609	-1.42298	0.240416	-5.91882	3.24252e-09	0	0.000482977	LINGO3	chr19	2291613	FALSE	FALSE	TRUE	TRUE	FALSE
cg25307665	-3.20782	0.543232	-5.90507	3.52492e-09	0	0.00052504	HOXA5	chr7	27183694	FALSE	TRUE	FALSE	FALSE	TRUE
cg10334741	-2.30495	0.390373	-5.90448	3.53762e-09	0.000703008	0.000526933		chr11	128321749
cg02837301	3.42282	0.580462	5.89671	3.70823e-09	0	0.000552344	DOK2	chr8	21769695	FALSE	TRUE	FALSE	FALSE	FALSE
cg00764217	-3.34509	0.567481	-5.89463	3.75513e-09	0	0.00055933	ST7	chr7	116660240	TRUE	FALSE	FALSE	FALSE	FALSE	FALSE	TRUE	TRUE	TRUE
cg07153966	-2.49926	0.424182	-5.89195	3.81666e-09	0.000927214	0.000568495	HOXA3	chr7	27147590
cg14084689	-2.55187	0.434563	-5.87227	4.29856e-09	0	0.000640275	SORCS2	chr4	7657708	TRUE	FALSE	FALSE	TRUE	FALSE
cg12414070	-2.67626	0.45598	-5.86925	4.37761e-09	0	0.00065205	FBXO21	chr12	117627133	TRUE	FALSE	FALSE	TRUE	FALSE	TRUE	TRUE	TRUE	TRUE
cg05877788	-1.39783	0.239024	-5.84808	4.97283e-09	0	0.000740709	TP53I13	chr17	27899874	FALSE	TRUE	FALSE	FALSE	FALSE
cg00501467	-2.72269	0.465636	-5.84726	4.99734e-09	0	0.000744359	PHACTR1	chr6	13015202						TRUE	TRUE	TRUE	TRUE
cg21205139	2.25954	0.386636	5.84409	5.09357e-09	22.9823	0.000758692	GUCY1B3	chr4	156681475	FALSE	FALSE	TRUE	FALSE	FALSE	TRUE	TRUE	TRUE	TRUE
cg14170358	-2.75377	0.471797	-5.83677	5.32212e-09	0.00021619	0.000792735		chr2	88527345
cg04798016	-1.61546	0.276828	-5.83562	5.35901e-09	0.00070801	0.00079823	MAP3K11	chr11	65375067	FALSE	TRUE	FALSE	FALSE	FALSE
cg27396056	2.72634	0.467302	5.8342	5.40481e-09	0.969521	0.000805052		chr3	188664993						TRUE	TRUE	TRUE	TRUE
cg02415431	3.43406	0.588738	5.83291	5.44676e-09	0	0.000811301	IGLL1	chr22	23923255
cg14689338	-2.04861	0.353459	-5.79589	6.79616e-09	0	0.0010123	MYO10	chr5	16742054	FALSE	TRUE	FALSE	FALSE	FALSE
cg26910511	-2.61062	0.450586	-5.79383	6.87976e-09	11.3545	0.00102475	LRFN1	chr19	39799037	FALSE	FALSE	TRUE	FALSE	FALSE
cg02167757	-3.29752	0.570044	-5.78467	7.26549e-09	0	0.0010822	SIAH1	chr16	48395953
cg11914795	-2.18617	0.378018	-5.78323	7.32794e-09	9.7885	0.0010915	C10orf107	chr10	63422555	FALSE	FALSE	TRUE	TRUE	FALSE	FALSE	TRUE	TRUE	TRUE
cg20358275	-2.88298	0.498675	-5.78128	7.41352e-09	0	0.00110425	SLCO2B1	chr11	74870675	FALSE	TRUE	FALSE	FALSE	FALSE
cg17801546	2.521	0.436277	5.77845	7.5391e-09	29.8849	0.00112296	DUSP27	chr1	167090974	FALSE	TRUE	FALSE	FALSE	FALSE
cg17884698	-2.36901	0.41005	-5.77738	7.58716e-09	0	0.00113011		chr7	130606228
cg26639596	-3.05322	0.528676	-5.77521	7.68578e-09	0	0.0011448	DNAH10	chr12	124371660
cg17873048	-2.78407	0.482168	-5.77407	7.738e-09	0	0.00115258		chr17	46697700
cg04126866	2.57022	0.44516	5.77369	7.75548e-09	0	0.00115519	C10orf99	chr10	85932763	FALSE	TRUE	FALSE	FALSE	FALSE
cg03257743	-2.48467	0.430451	-5.77225	7.82211e-09	4.44958	0.00116511		chr2	11123616
cg22777249	2.62476	0.455476	5.76267	8.27925e-09	0	0.0012332	CRELD2	chr22	50319194
cg11015251	-1.93321	0.335925	-5.75489	8.66965e-09	0	0.00129135	HOXA4	chr7	27170554	FALSE	TRUE	FALSE	FALSE	TRUE	TRUE	FALSE	FALSE	FALSE
cg16536918	3.0265	0.526755	5.74556	9.16183e-09	0	0.00136466	AVP	chr20	3065403	FALSE	FALSE	TRUE	FALSE	FALSE
cg16190225	-2.92893	0.510081	-5.74208	9.35199e-09	0	0.00139299	C7orf50orf50orf50	chr7	1163456
cg10095954	-1.75533	0.306117	-5.73418	9.79833e-09	0	0.00145947	ATP2A3	chr17	3848324	FALSE	TRUE	FALSE	FALSE	FALSE
cg00562553	-1.76237	0.307543	-5.73047	1.00154e-08	0	0.0014918	HOXA4	chr7	27169740	FALSE	TRUE	FALSE	FALSE	TRUE	TRUE	FALSE	FALSE	FALSE
cg05522011	-1.77183	0.309349	-5.72761	1.01853e-08	0	0.00151711	PRDM8	chr4	81122726	FALSE	FALSE	TRUE	TRUE	TRUE	TRUE	TRUE	TRUE	FALSE
cg02079421	-3.00953	0.526196	-5.71942	1.0689e-08	0	0.00159214	PCNT	chr21	47851545
cg23032184	-1.43833	0.251487	-5.7193	1.06962e-08	0	0.00159321		chr2	121523682
cg15972301	-2.31798	0.405294	-5.71926	1.06988e-08	0	0.0015936	TTYH1	chr19	54928185	TRUE	FALSE	TRUE	TRUE	FALSE	FALSE	TRUE	TRUE	TRUE
cg12649175	-2.58379	0.452089	-5.71523	1.09559e-08	0	0.00163189	DPP4	chr2	162927003	FALSE	TRUE	FALSE	FALSE	FALSE
cg01564661	-2.86818	0.502739	-5.7051	1.16276e-08	0	0.00173194	CRIP2	chr14	105942636	TRUE	FALSE	TRUE	TRUE	FALSE	FALSE	TRUE	TRUE	TRUE
cg16651126	-2.12967	0.374093	-5.69288	1.24912e-08	0	0.00186057	HOXA4	chr7	27170552	FALSE	TRUE	FALSE	FALSE	TRUE	TRUE	FALSE	FALSE	FALSE
cg23696132	-2.27898	0.400771	-5.68649	1.29676e-08	0	0.00193154	DMPK	chr19	46273771	TRUE	FALSE	FALSE	FALSE	FALSE	FALSE	TRUE	TRUE	TRUE
cg12251111	-3.07572	0.541331	-5.68178	1.333e-08	0	0.00198551	CCL15-CCL15-CCL15	chr17	34328592
cg07745707	-2.42143	0.427258	-5.66737	1.45009e-08	5.95128	0.00215992	ZNF469	chr16	88496476	FALSE	TRUE	FALSE	FALSE	TRUE	TRUE	FALSE	TRUE	FALSE
cg26386673	2.22681	0.392986	5.66638	1.45846e-08	0	0.00217239		chr2	237071795
cg02827029	-2.5017	0.441858	-5.66177	1.49818e-08	33.9805	0.00223155	KDM2B	chr12	121890907
cg21245132	-1.42978	0.252567	-5.66098	1.50512e-08	0	0.00224189	NOTCH1	chr9	139390655	TRUE	TRUE	FALSE	TRUE	FALSE
cg01539849	-1.87555	0.331591	-5.65621	1.54749e-08	0	0.00230501	SPI1	chr11	47376754	FALSE	TRUE	FALSE	FALSE	TRUE	FALSE	TRUE	TRUE	TRUE
cg09233429	-2.11718	0.374471	-5.65379	1.5695e-08	0	0.00233778	PLCB2	chr15	40583241	FALSE	TRUE	FALSE	FALSE	FALSE
cg09841774	-3.79058	0.670556	-5.65289	1.5777e-08	0	0.00234999	XIRP1	chr3	39233997	FALSE	TRUE	FALSE	FALSE	FALSE
cg09908750	-3.54857	0.627981	-5.65077	1.59734e-08	23.0158	0.00237926	HOXA2	chr7	27143585
cg10540679	-2.2909	0.405965	-5.64309	1.67028e-08	5.57021	0.0024879		chr7	130606499
cg04913265	-2.34463	0.415545	-5.64231	1.67785e-08	0	0.00249917	JAM3	chr11	133939627	TRUE	FALSE	FALSE	TRUE	FALSE	FALSE	TRUE	TRUE	TRUE
cg02189760	-2.55099	0.453055	-5.63063	1.79556e-08	0	0.00267451	CD37	chr19	49842655	FALSE	TRUE	FALSE	FALSE	FALSE
cg00094412	-2.9509	0.524251	-5.62879	1.81482e-08	0	0.00270319	GABBR1	chr6	29592854	TRUE	FALSE	TRUE	FALSE	FALSE	FALSE	TRUE	TRUE	TRUE
cg08816988	-3.25189	0.577809	-5.62796	1.8235e-08	0	0.00271612	TIMP2	chr17	76893060	FALSE	TRUE	FALSE	FALSE	FALSE
cg10474881	-2.94034	0.522462	-5.62786	1.8246e-08	0	0.00271776	MARCKS	chr6	114181686	FALSE	TRUE	FALSE	FALSE	FALSE	TRUE	TRUE	TRUE	TRUE
cg19048532	-3.25116	0.578235	-5.62256	1.88147e-08	66.2595	0.00280246	HOXA3	chr7	27148002
cg03368099	-3.01054	0.535513	-5.62178	1.88999e-08	0	0.00281516	HOXA5	chr7	27184521	FALSE	TRUE	FALSE	FALSE	TRUE
cg24041556	-1.75782	0.312714	-5.62116	1.89677e-08	27.3733	0.00282526	SLC44A2	chr19	10736059	FALSE	TRUE	FALSE	FALSE	FALSE	TRUE	TRUE	FALSE	TRUE
cg02029665	-1.96748	0.350172	-5.61862	1.92492e-08	0	0.00286719	LOC100271722	chr22	46441799						TRUE	TRUE	TRUE	TRUE
cg21117965	-2.07263	0.368952	-5.61761	1.93619e-08	0.163859	0.00288398	SPEG	chr2	220325369	TRUE	FALSE	TRUE	FALSE	FALSE
cg10976218	2.85917	0.509202	5.615	1.96564e-08	0	0.00292784	RASA3	chr13	114880761	FALSE	TRUE	FALSE	FALSE	FALSE
cg12324629	-2.72229	0.484861	-5.61457	1.97055e-08	0	0.00293515	ULK2	chr17	19771548						TRUE	TRUE	TRUE	TRUE
cg14736365	-2.29071	0.407997	-5.61453	1.97094e-08	0	0.00293573		chr5	173947646
cg05258935	-1.95662	0.348498	-5.61443	1.97215e-08	0.000147322	0.00293754	MAP4K1	chr19	39086923
cg17279079	-1.58846	0.283019	-5.61254	1.99374e-08	0	0.00296969	AATK	chr17	79095818	TRUE	FALSE	TRUE	TRUE	FALSE
cg24718722	-2.5171	0.448524	-5.61196	2.00045e-08	0	0.00297969	FOXI2	chr10	129536818	FALSE	FALSE	FALSE	TRUE	TRUE
cg00814985	-2.60162	0.463624	-5.61148	2.00604e-08	0	0.00298802	RASA3	chr13	114801132	FALSE	TRUE	FALSE	FALSE	FALSE
cg13443768	-2.33799	0.41674	-5.61018	2.02113e-08	0	0.0030105	CDC42EP2	chr11	65084386	TRUE	FALSE	FALSE	TRUE	FALSE	TRUE	TRUE	TRUE	TRUE
cg19473068	-2.34662	0.418554	-5.60648	2.06483e-08	0	0.00307558	RASGEF1C	chr5	179597454	FALSE	TRUE	FALSE	FALSE	FALSE
cg08813944	-1.85376	0.330901	-5.60215	2.11708e-08	0	0.00315341	CPSF4L	chr17	71258589	TRUE	FALSE	FALSE	TRUE	FALSE	FALSE	TRUE	FALSE	FALSE
cg14493637	-2.31486	0.413752	-5.59479	2.20891e-08	1.97367	0.00329019	GSN	chr9	124029872	FALSE	TRUE	FALSE	TRUE	FALSE	TRUE	TRUE	TRUE	TRUE
cg05851442	-3.16685	0.566802	-5.58722	2.30735e-08	63.9402	0.00343682	HOXA3	chr7	27153212
cg19044229	-1.7718	0.317277	-5.58442	2.34488e-08	3.85207e-05	0.00349272	MAP3K11	chr11	65374955	FALSE	TRUE	FALSE	FALSE	FALSE
cg15751131	3.3049	0.591925	5.58331	2.35988e-08	0	0.00351507	SLC37A3	chr7	140090416
cg20116907	2.63855	0.472947	5.57896	2.41961e-08	0	0.00360403		chr3	188664990						TRUE	TRUE	TRUE	TRUE
cg17316649	-2.17422	0.389907	-5.57626	2.45742e-08	0.000216817	0.00366035	HLA-DRB1	chr6	32552016	FALSE	TRUE	FALSE	FALSE	FALSE
cg20945261	2.88123	0.516952	5.57349	2.49685e-08	0	0.00371908	NUP210	chr3	13460618	FALSE	FALSE	TRUE	FALSE	FALSE	TRUE	TRUE	TRUE	TRUE
cg10432947	-2.30064	0.412971	-5.57094	2.53371e-08	14.4707	0.00377399	NAT8L	chr4	2062441						TRUE	TRUE	TRUE	TRUE
cg22987448	-1.97123	0.355013	-5.55256	2.81512e-08	0.23042	0.00419315	MYO1F	chr19	8591364	FALSE	TRUE	FALSE	FALSE	FALSE
cg25612391	-2.51199	0.452641	-5.54962	2.86295e-08	0.289078	0.00426439	SLC25A42	chr19	19216451	FALSE	FALSE	TRUE	FALSE	FALSE
cg27656658	-2.58969	0.466658	-5.54943	2.86598e-08	0	0.0042689	HOXB3	chr17	46628224
cg26650383	-2.37114	0.427316	-5.54892	2.87443e-08	8.51388e-05	0.00428148	SLC46A3	chr13	29290660	FALSE	TRUE	FALSE	FALSE	FALSE
cg14233720	3.29757	0.594639	5.54551	2.93104e-08	0	0.00436581	BCL11B	chr14	99664344	FALSE	FALSE	TRUE	FALSE	TRUE
cg10506844	-1.49204	0.269119	-5.54417	2.95352e-08	0	0.0043993		chr10	101281203
cg14795572	-1.62126	0.292666	-5.53961	3.03154e-08	0.000918853	0.00451551	AGAP2	chr12	58131681	FALSE	FALSE	TRUE	FALSE	FALSE	FALSE	TRUE	TRUE	TRUE
cg19824006	-2.18377	0.394545	-5.53492	3.11378e-08	0	0.00463801		chr2	200718119
cg25537245	3.1893	0.576255	5.53452	3.1208e-08	0	0.00464846		chr17	56413890
cg23808213	2.29837	0.415617	5.53001	3.20216e-08	27.006	0.00476965		chr2	166948291
cg18181229	-1.61009	0.291333	-5.52663	3.26447e-08	0	0.00486246	PBX1	chr1	164545699	TRUE	FALSE	FALSE	FALSE	TRUE
cg14830003	-3.2831	0.59411	-5.52607	3.27476e-08	33.6141	0.00487778	DNALI1	chr1	38022657	FALSE	FALSE	TRUE	FALSE	FALSE	FALSE	TRUE	TRUE	TRUE
cg15022678	-1.92319	0.348481	-5.5188	3.41329e-08	0.000913287	0.00508413	RADIL	chr7	4877609	TRUE	FALSE	FALSE	FALSE	FALSE
cg07532183	-1.89675	0.343721	-5.51828	3.42327e-08	0	0.005099		chr8	120684968						FALSE	TRUE	FALSE	FALSE
cg09890213	-2.40761	0.436425	-5.51667	3.4549e-08	0	0.00514611	GRASP	chr12	52409033	FALSE	TRUE	TRUE	FALSE	FALSE
cg17505155	-1.96965	0.357094	-5.51577	3.47253e-08	0	0.00517236	FARP1	chr13	98824355	FALSE	FALSE	TRUE	FALSE	FALSE
cg22956254	2.18793	0.39672	5.51505	3.48679e-08	3.33065	0.00519362	GDF3	chr12	7848647
cg15463580	2.97372	0.539546	5.51153	3.55734e-08	0.000856828	0.0052987		chr19	6113945
cg11784578	-2.57546	0.467354	-5.51073	3.57339e-08	0	0.0053226	IRF2	chr4	185361148	FALSE	TRUE	FALSE	FALSE	TRUE
cg03019986	-1.94065	0.35226	-5.50915	3.60575e-08	0	0.0053708	HOXB3	chr17	46628850
cg26608718	2.40876	0.437325	5.50794	3.6305e-08	0	0.00540767	AKAP8L	chr19	15530737
cg13520770	-2.58104	0.469259	-5.50025	3.7926e-08	0	0.00564912	OSBPL5	chr11	3117181	TRUE	FALSE	FALSE	TRUE	FALSE
cg12288473	-1.92245	0.349527	-5.50014	3.79492e-08	0	0.00565258	SALL4	chr20	50419274	TRUE	FALSE	FALSE	TRUE	TRUE
cg23907108	-2.34753	0.428418	-5.47952	4.26478e-08	0	0.00635243	NRXN2	chr11	64405993	FALSE	FALSE	TRUE	FALSE	FALSE	FALSE	TRUE	TRUE	TRUE
cg14222245	-2.64662	0.48383	-5.47015	4.49667e-08	5.97885	0.00669784	A1BG	chr19	58861502	FALSE	FALSE	TRUE	FALSE	FALSE
cg19925872	-2.42327	0.44305	-5.46952	4.51263e-08	0	0.0067216	ZNF710	chr15	90543392	FALSE	TRUE	FALSE	FALSE	TRUE	TRUE	TRUE	TRUE	TRUE
cg12306853	-2.5586	0.468456	-5.46178	4.71385e-08	0.000111107	0.00702132	FUCA2	chr6	143833173	FALSE	TRUE	FALSE	FALSE	FALSE	TRUE	TRUE	TRUE	TRUE
cg02912007	-2.94634	0.53953	-5.46093	4.7366e-08	19.0939	0.00705521	EMP2	chr16	10671982
cg19901956	-2.7808	0.509454	-5.45839	4.80469e-08	1.91041	0.00715663	USP35	chr11	77921274
cg07743805	2.83407	0.51943	5.45612	4.86645e-08	7.99767	0.00724863		chr10	116528581						FALSE	FALSE	TRUE	TRUE
cg24587400	-1.11588	0.204763	-5.44958	5.04879e-08	0	0.00752023	BIN1	chr2	127811805	FALSE	TRUE	FALSE	TRUE	FALSE
cg05584759	-2.69309	0.4954	-5.43619	5.44317e-08	0	0.00810766	ARHGAP9	chr12	57869421	FALSE	TRUE	FALSE	FALSE	FALSE	TRUE	FALSE	TRUE	FALSE
cg15488009	2.41222	0.443824	5.43509	5.47684e-08	0	0.00815781	FSTL3	chr19	681445	FALSE	FALSE	TRUE	FALSE	FALSE
cg17588455	-1.58699	0.292049	-5.43398	5.51108e-08	0.000642687	0.00820881	HLA-DPB1	chr6	33048485	FALSE	TRUE	FALSE	FALSE	FALSE	TRUE	FALSE	TRUE	TRUE
cg02125365	-3.06808	0.56483	-5.43187	5.57672e-08	0	0.00830658		chr5	78813058
cg01657186	-1.45995	0.269194	-5.42342	5.84683e-08	0	0.00870891	NINJ2	chr12	679900	FALSE	TRUE	FALSE	FALSE	FALSE
cg11629889	-2.43544	0.449949	-5.41271	6.20786e-08	0	0.00924667	CNTNAP1	chr17	40839022	FALSE	FALSE	TRUE	FALSE	FALSE
cg11866719	-2.65189	0.490437	-5.40721	6.40155e-08	0	0.00953517	RTN1	chr14	60336433	FALSE	FALSE	TRUE	TRUE	FALSE	TRUE	TRUE	TRUE	TRUE
cg13928306	-2.70367	0.500024	-5.40707	6.4064e-08	9.05278	0.0095424	ZNF205	chr16	3162397	FALSE	FALSE	TRUE	FALSE	TRUE	TRUE	TRUE	TRUE	TRUE
cg24486037	-1.83543	0.339639	-5.40406	6.51507e-08	18.8421	0.00970426	SELENBP1	chr1	151345181	TRUE	TRUE	FALSE	FALSE	FALSE	TRUE	TRUE	FALSE	TRUE
cg03499943	-3.50601	0.649033	-5.4019	6.59377e-08	54.6405	0.00982149	LHPP	chr10	126211704
cg23349301	-2.68272	0.496871	-5.39923	6.6927e-08	0	0.00996885		chr17	46697115
cg09030212	-2.66166	0.493439	-5.3941	6.8868e-08	0	0.010258	NTNG1	chr1	107681350	TRUE	FALSE	TRUE	FALSE	FALSE
cg17150898	-2.59832	0.483126	-5.37813	7.52627e-08	0	0.0112105	FBXL14	chr12	1702116						TRUE	TRUE	TRUE	TRUE
cg17104258	2.16191	0.401994	5.37797	7.5331e-08	39.2305	0.0112206	DUSP27	chr1	167090646	FALSE	TRUE	FALSE	FALSE	FALSE
cg16728539	2.46914	0.459328	5.37555	7.63481e-08	0	0.0113721	CACNA1C	chr12	2451169	FALSE	FALSE	TRUE	FALSE	FALSE
cg09074856	-2.06072	0.383528	-5.37307	7.7407e-08	6.93274	0.0115298	FLJ42875	chr1	2979817
cg03147470	-2.73634	0.510006	-5.3653	8.08143e-08	0	0.0120374	DIP2C	chr10	537178	TRUE	FALSE	FALSE	TRUE	FALSE
cg04301738	-2.46743	0.460391	-5.35943	8.34863e-08	0	0.0124354		chr7	150125199
cg26883033	-2.85431	0.532653	-5.35867	8.3837e-08	0	0.0124876		chr10	80027004
cg08403885	-2.66348	0.497199	-5.35698	8.46237e-08	7.00748	0.0126048		chr2	149373142
cg11624345	-3.26725	0.609959	-5.35651	8.48449e-08	46.4131	0.0126377	KCNN4	chr19	44278551	FALSE	TRUE	FALSE	FALSE	FALSE
cg18252633	-2.91905	0.544994	-5.35612	8.50279e-08	28.5941	0.012665	ARHGEF17	chr11	73054401	TRUE	FALSE	FALSE	FALSE	FALSE
cg21469772	-1.87319	0.349874	-5.35391	8.60715e-08	0	0.0128204	LHX6	chr9	124989294	FALSE	FALSE	TRUE	FALSE	TRUE	FALSE	FALSE	TRUE	FALSE
cg06016427	2.04596	0.382159	5.35368	8.61824e-08	0	0.0128369	DCK	chr4	71862187	FALSE	TRUE	FALSE	FALSE	FALSE	TRUE	TRUE	TRUE	TRUE
cg08862148	-3.31553	0.619941	-5.34814	8.88638e-08	38.6158	0.0132363	GABBR1	chr6	29595315	TRUE	FALSE	TRUE	FALSE	FALSE	FALSE	TRUE	TRUE	TRUE
cg08749917	-2.45309	0.458747	-5.34736	8.92441e-08	0	0.013293	RTP1	chr3	186915320	FALSE	FALSE	TRUE	FALSE	FALSE	FALSE	FALSE	TRUE	FALSE
cg12509665	-2.22885	0.417024	-5.34467	9.05843e-08	2.13775e-06	0.0134926	CERK	chr22	47082044	FALSE	TRUE	FALSE	FALSE	FALSE
cg03814063	-2.73055	0.510925	-5.34433	9.07535e-08	0.590239	0.0135178	C22orf34	chr22	50025915	FALSE	FALSE	TRUE	FALSE	FALSE
cg07227769	-2.21273	0.414106	-5.34338	9.12272e-08	0	0.0135884		chr11	67479369
cg25738176	-1.48674	0.278449	-5.33936	9.32776e-08	0.00126097	0.0138938	ATP2A3	chr17	3848506	FALSE	TRUE	FALSE	FALSE	FALSE
cg15312943	2.01761	0.377997	5.33764	9.4166e-08	0	0.0140261	SERGEF	chr11	17843855
cg25182621	-2.41141	0.451855	-5.3367	9.46524e-08	0	0.0140986	CHRD	chr3	184097440	FALSE	FALSE	TRUE	FALSE	FALSE	FALSE	TRUE	TRUE	TRUE
cg01180479	-1.6194	0.303499	-5.33577	9.51395e-08	0.00135816	0.0141711	MAP3K11	chr11	65374833	FALSE	TRUE	FALSE	FALSE	FALSE
cg18280057	-2.23554	0.419096	-5.33421	9.59631e-08	0	0.0142938	MTSS1	chr8	125741158						TRUE	TRUE	TRUE	TRUE
cg04163847	-3.00732	0.563833	-5.3337	9.62306e-08	0	0.0143336		chr1	59622594
cg20145598	-1.97277	0.37016	-5.32951	9.84805e-08	0	0.0146688	SGTA	chr19	2775950	FALSE	FALSE	FALSE	TRUE	FALSE
cg12286154	2.84056	0.533913	5.32027	1.03612e-07	0	0.0154332	TNXB	chr6	32015215	TRUE	FALSE	FALSE	FALSE	FALSE
cg13983442	2.43349	0.457524	5.31883	1.04436e-07	0	0.0155559	RFWD2	chr1	176174365						TRUE	TRUE	TRUE	TRUE
cg18158306	2.77746	0.522387	5.31686	1.05573e-07	0	0.0157251	FBRSL1	chr12	133135032	FALSE	TRUE	FALSE	FALSE	FALSE
cg13600201	-2.14834	0.404143	-5.3158	1.0619e-07	6.5495	0.0158171		chr9	140193934						TRUE	TRUE	TRUE	TRUE
cg22986999	-2.77815	0.522727	-5.31472	1.0682e-07	0	0.015911	MRGPRF	chr11	68781976	TRUE	FALSE	FALSE	TRUE	FALSE
cg16495940	2.48812	0.468385	5.31213	1.08354e-07	0.000886266	0.0161394		chr12	6802733
cg23936031	-2.38152	0.448795	-5.30648	1.11761e-07	37.5538	0.0166469	HOXA5	chr7	27183133	FALSE	TRUE	FALSE	FALSE	TRUE
cg03990819	-2.74129	0.516977	-5.30253	1.14207e-07	20.1611	0.0170113		chr2	434332
cg00453938	-2.9305	0.552813	-5.30106	1.15133e-07	0	0.0171491		chr20	39320532
cg04438074	-2.4784	0.467552	-5.30081	1.15293e-07	0	0.017173	C10orf107	chr10	63422539	FALSE	FALSE	TRUE	TRUE	FALSE	FALSE	TRUE	TRUE	TRUE
cg03801286	2.70175	0.510122	5.2963	1.18176e-07	0	0.0176024	KCNE1	chr21	35884508	FALSE	TRUE	FALSE	FALSE	FALSE
cg12159259	-2.31077	0.436386	-5.29524	1.18859e-07	0	0.0177041	MCF2L	chr13	113642515	FALSE	TRUE	FALSE	FALSE	FALSE
cg22549086	-2.82878	0.53425	-5.29487	1.19102e-07	0	0.0177403	PRKCE	chr2	46406516
cg03326252	-2.54696	0.481155	-5.29343	1.20043e-07	0	0.0178805	IGSF9B	chr11	133821166	FALSE	FALSE	TRUE	TRUE	FALSE
cg17826679	-1.83769	0.347319	-5.29107	1.21601e-07	35.5795	0.0181127	SLC44A2	chr19	10736038	FALSE	TRUE	FALSE	FALSE	FALSE	TRUE	TRUE	FALSE	TRUE
cg01877450	2.8086	0.530831	5.29096	1.21679e-07	0	0.0181243	BRI3	chr7	97915802	FALSE	TRUE	FALSE	FALSE	FALSE
cg03065175	-2.05637	0.388688	-5.29055	1.21951e-07	28.5526	0.0181647		chr4	155661758
cg13661519	-2.40545	0.454714	-5.29002	1.22301e-07	0	0.0182168	HOXA2	chr7	27141088
cg06638529	2.89403	0.547226	5.28855	1.23289e-07	0	0.018364	ERI3	chr1	44704073	TRUE	FALSE	FALSE	FALSE	FALSE
cg12608692	-2.71559	0.513879	-5.28448	1.26061e-07	36.1407	0.0187769	MYO10	chr5	16742020	FALSE	TRUE	FALSE	FALSE	FALSE
cg07959070	-2.17672	0.412022	-5.28302	1.27068e-07	0	0.018927	C22orf34	chr22	50026188	FALSE	FALSE	TRUE	FALSE	FALSE
cg02286008	-2.26064	0.428091	-5.28075	1.28655e-07	0	0.0191633	MAPK3	chr16	30133247						TRUE	TRUE	TRUE	TRUE
cg00582562	-3.45856	0.654943	-5.28071	1.28687e-07	62.7871	0.019168	SKAP1	chr17	46388465	FALSE	FALSE	TRUE	FALSE	FALSE
cg13935577	-1.98999	0.37701	-5.27834	1.30359e-07	64.7046	0.0194171	BTBD11	chr12	107974897	FALSE	FALSE	TRUE	FALSE	FALSE	FALSE	FALSE	TRUE	FALSE
cg02882487	-2.64276	0.500769	-5.2774	1.3103e-07	16.4089	0.0195171	EXTL3	chr8	28560658						TRUE	TRUE	TRUE	TRUE
cg21313810	-2.55975	0.485353	-5.27399	1.33487e-07	0.000152656	0.019883		chr6	25061773
cg25251478	-3.49956	0.663626	-5.27339	1.33925e-07	38.9615	0.0199483	DDR1	chr6	30853959	TRUE	FALSE	FALSE	TRUE	FALSE	TRUE	TRUE	TRUE	TRUE
cg00851518	-1.30529	0.247527	-5.27332	1.33977e-07	0.00164601	0.019956	SYTL1	chr1	27676652	FALSE	TRUE	FALSE	FALSE	FALSE
cg24040595	-2.07286	0.393346	-5.26983	1.36552e-07	0	0.0203396	HOXA6	chr7	27185512	FALSE	TRUE	FALSE	FALSE	TRUE
cg21604136	3.15639	0.599182	5.26783	1.38046e-07	0	0.0205621	CTNNBIP1	chr1	9910137
cg24850296	2.80543	0.53267	5.26674	1.38871e-07	0	0.020685	IFLTD1	chr12	25707569
cg24524285	-2.91982	0.554908	-5.26181	1.42644e-07	34.9986	0.0212469	NRXN2	chr11	64405919	FALSE	FALSE	TRUE	FALSE	FALSE	FALSE	TRUE	TRUE	TRUE
cg00135497	-2.55517	0.485735	-5.26043	1.43719e-07	36.0796	0.0214072		chr4	155661849
cg13455960	2.74743	0.522538	5.25785	1.45749e-07	0.000273855	0.0217095	RGMA	chr15	93617134	TRUE	FALSE	FALSE	FALSE	FALSE
cg20068209	2.68872	0.511543	5.2561	1.4714e-07	0	0.0219167	TMEM30A	chr6	75988568
cg13833437	-2.46095	0.468251	-5.25562	1.47524e-07	13.5137	0.0219739	UCN	chr2	27531236	FALSE	FALSE	TRUE	FALSE	FALSE
cg11200414	-2.62572	0.500036	-5.25106	1.51228e-07	0	0.0225256	RPS6KC1	chr1	213405366
cg17973661	-2.98466	0.568829	-5.24703	1.54571e-07	0	0.0230235	MAP2K5	chr15	68097052
cg10570158	-2.0184	0.3857	-5.23308	1.66709e-07	0	0.0248315	NAV2	chr11	19546133	FALSE	FALSE	TRUE	FALSE	FALSE	FALSE	TRUE	TRUE	FALSE
cg19723805	1.78246	0.340623	5.23293	1.66842e-07	0	0.0248513		chr5	33147539
cg25401874	-2.22425	0.425096	-5.23234	1.67374e-07	0	0.0249306	MAP3K12	chr12	53886067
cg25414746	3.21293	0.614176	5.23127	1.68346e-07	0	0.0250753	C10orf79	chr10	105978956
cg04490178	2.5746	0.49229	5.22984	1.69655e-07	7.65911	0.0252704	S1PR4	chr19	3179545	FALSE	TRUE	FALSE	FALSE	FALSE
cg10583651	-2.20449	0.421789	-5.22653	1.72717e-07	0	0.0257264	IL21	chr4	123538969
cg13503476	-2.25976	0.432963	-5.21929	1.7961e-07	0	0.0267531		chr1	113599742
cg17342132	-2.25462	0.432143	-5.21732	1.81534e-07	0	0.0270397	NR3C1	chr5	142780254						TRUE	TRUE	TRUE	TRUE
cg20781880	1.88378	0.361177	5.21567	1.83151e-07	0	0.0272806	S1PR4	chr19	3179741	FALSE	TRUE	FALSE	FALSE	FALSE
cg23845574	-2.47604	0.474964	-5.21311	1.85699e-07	14.3828	0.0276601	VENTX	chr10	135051270	FALSE	TRUE	FALSE	FALSE	TRUE
cg17389077	2.90973	0.558169	5.21299	1.85825e-07	12.5467	0.0276788	DOCK1	chr10	128810904	TRUE	FALSE	FALSE	TRUE	FALSE
cg08529481	2.08581	0.400486	5.20819	1.90688e-07	0	0.0284031	STK40	chr1	36832173	FALSE	TRUE	FALSE	FALSE	FALSE
cg18146737	-2.16167	0.415119	-5.20736	1.9155e-07	0	0.0285315	GFI1	chr1	92946700	FALSE	TRUE	FALSE	FALSE	TRUE
cg12802876	-2.16624	0.416378	-5.20257	1.96553e-07	0	0.0292767		chr8	72751354
cg00452882	-1.19997	0.23078	-5.19962	1.99697e-07	49.0008	0.029745	RLTPR	chr16	67687119
cg20668546	2.9892	0.575018	5.19845	2.00961e-07	0	0.0299334	GFAP	chr17	42989323	TRUE	FALSE	FALSE	TRUE	FALSE
cg25342568	-2.80351	0.539402	-5.19744	2.02046e-07	0	0.030095		chr4	1768564
cg00870166	2.00463	0.385883	5.19491	2.04823e-07	0	0.0305085	STAU2	chr8	74660057						TRUE	TRUE	TRUE	TRUE
cg04117801	-2.06528	0.397573	-5.19473	2.05016e-07	1.81075	0.0305373	HOXB3	chr17	46651867
cg26065909	-1.51177	0.291098	-5.19333	2.06566e-07	0	0.0307681	SELENBP1	chr1	151345173	TRUE	TRUE	FALSE	FALSE	FALSE	TRUE	TRUE	FALSE	TRUE
cg14431734	2.19326	0.422461	5.19163	2.08458e-07	0	0.03105	MIR600orf45	chr9	125874949
cg26802026	-1.94019	0.373729	-5.19143	2.08688e-07	0	0.0310842	FBN2	chr5	127872329	FALSE	FALSE	TRUE	TRUE	FALSE	FALSE	TRUE	TRUE	FALSE
cg16124934	-2.17279	0.418785	-5.18832	2.12201e-07	0	0.0316076	RPS6KL1	chr14	75389480						TRUE	TRUE	TRUE	TRUE
cg10316525	-1.56246	0.30119	-5.18762	2.13001e-07	0	0.0317267		chr15	40572137
cg14798653	-2.93618	0.566068	-5.18698	2.13736e-07	46.6974	0.0318361	DENND1C	chr19	6475497	FALSE	TRUE	FALSE	TRUE	FALSE
cg14152268	-2.89552	0.558343	-5.18591	2.1496e-07	27.7351	0.0320184	MGC23270	chr14	105287427
cg11599981	-2.27505	0.43892	-5.18329	2.18007e-07	0	0.0324724	DENND1C	chr19	6475902	FALSE	TRUE	FALSE	TRUE	FALSE
cg14266527	-2.49608	0.481598	-5.18292	2.18437e-07	0	0.0325364	LRBA	chr4	151501298
cg01766396	2.07481	0.400524	5.18023	2.21616e-07	0	0.0330099	RFTN2	chr2	198436483	TRUE	FALSE	FALSE	TRUE	FALSE
cg13985518	-2.96146	0.572333	-5.17436	2.28694e-07	19.3897	0.0340642	HOXA2	chr7	27143788
cg01898377	-1.53068	0.295884	-5.17324	2.30071e-07	0	0.0342693		chr20	48960272
cg20490392	-2.10319	0.406635	-5.17219	2.31361e-07	0	0.0344615	ANGPT2	chr8	6419438	TRUE	FALSE	FALSE	TRUE	FALSE	FALSE	TRUE	FALSE	FALSE
cg08061524	-1.64311	0.317683	-5.17217	2.31389e-07	0	0.0344657		chr22	46472568
cg24075175	-2.81854	0.545383	-5.168	2.36615e-07	38.0838	0.035244		chr11	128560240
cg19053046	-2.33731	0.452405	-5.16641	2.38635e-07	0	0.035545	HLA-DPB1	chr6	33048254	FALSE	TRUE	FALSE	FALSE	FALSE	TRUE	FALSE	TRUE	TRUE
cg09502865	-2.61399	0.50631	-5.16282	2.43263e-07	59.1835	0.0362343	ZFPM1	chr16	88600155
cg22122808	2.05747	0.398547	5.16243	2.43764e-07	0	0.0363089	CYB561	chr17	61511683	FALSE	TRUE	TRUE	FALSE	FALSE
cg24590430	-2.6089	0.505737	-5.15861	2.48785e-07	0	0.0370568		chr10	99097076
cg17799287	1.95175	0.378477	5.15686	2.51124e-07	0	0.0374052	MIR19A	chr13	92001764	FALSE	TRUE	FALSE	FALSE	FALSE	TRUE	TRUE	TRUE	TRUE
cg19229215	-1.79696	0.348526	-5.1559	2.52416e-07	0	0.0375977	ELN	chr7	73476337	TRUE	FALSE	FALSE	TRUE	FALSE
cg20909017	1.95678	0.379524	5.15587	2.52451e-07	0	0.0376029	ITGA5	chr12	54805345	FALSE	TRUE	FALSE	FALSE	FALSE
cg16312900	-2.48861	0.482927	-5.15319	2.56099e-07	0	0.0381462	SPATA20	chr17	48628397
cg08688548	-2.33536	0.453223	-5.15279	2.56637e-07	11.7594	0.0382263	CPEB1	chr15	83317398	FALSE	FALSE	TRUE	FALSE	TRUE	FALSE	TRUE	TRUE	TRUE
cg17571335	-2.37146	0.460266	-5.15237	2.57214e-07	0	0.0383122		chr11	128559701
cg16596052	-1.75447	0.340589	-5.15127	2.58724e-07	0	0.0385372	RGS10	chr10	121271746	FALSE	TRUE	FALSE	FALSE	FALSE
cg11075561	-2.06626	0.40126	-5.14942	2.6129e-07	0	0.0389194		chr6	36088380
cg15224348	-2.51702	0.488862	-5.14874	2.62249e-07	0	0.0390622	SFRS16	chr19	45543538						TRUE	TRUE	TRUE	TRUE
cg04110902	-2.16608	0.420929	-5.14596	2.6616e-07	0	0.0396448	RUNX2	chr6	45500999	FALSE	TRUE	FALSE	FALSE	TRUE
cg04347264	-1.87344	0.364202	-5.14395	2.69016e-07	14.5561	0.0400701	VENTX	chr10	135051313	FALSE	TRUE	FALSE	FALSE	TRUE
cg15765380	2.87622	0.559715	5.13872	2.76618e-07	0	0.0412026	SIAH2	chr3	150477722	FALSE	TRUE	FALSE	FALSE	FALSE
cg17977470	-1.83596	0.35743	-5.13655	2.79824e-07	0	0.0416801	TMEM88	chr17	7758854
cg10013501	-2.24567	0.437824	-5.12915	2.91047e-07	26.1081	0.0433517	RUNX3	chr1	25257813	FALSE	TRUE	FALSE	FALSE	TRUE
cg08951051	-2.7319	0.53304	-5.12513	2.97325e-07	0	0.0442868		chr16	4993543
cg13916469	-2.96545	0.579362	-5.11847	3.08029e-07	0	0.0458812	SUSD3	chr9	95834820	FALSE	TRUE	FALSE	FALSE	FALSE
cg00112238	3.0408	0.594359	5.11609	3.11929e-07	0	0.0464621	SSBP3	chr1	54719938
cg26503125	-2.29977	0.449518	-5.11607	3.11964e-07	0	0.0464673		chr10	80181190
cg17457637	-2.63086	0.514338	-5.11504	3.13682e-07	0	0.0467233	HOXA4	chr7	27170717	FALSE	TRUE	FALSE	FALSE	TRUE	TRUE	FALSE	FALSE	FALSE
cg24070990	-1.41514	0.276688	-5.11458	3.14443e-07	0	0.0468367		chr1	228634724
cg06775523	-2.22344	0.434905	-5.11248	3.17958e-07	0	0.0473602	MEGF6	chr1	3514921
cg09669754	-1.36596	0.267436	-5.10763	3.2623e-07	0	0.0485922	CARD14	chr17	78166148	FALSE	TRUE	FALSE	FALSE	FALSE
cg15572436	2.83394	0.554898	5.10714	3.27069e-07	0	0.0487172	SLC22A8	chr11	62767169	FALSE	FALSE	TRUE	FALSE	FALSE
cg21608225	2.65243	0.519419	5.10654	3.28119e-07	22.264	0.0488737	PDE4DIP	chr1	144930572						TRUE	TRUE	TRUE	TRUE
cg01294327	-1.5865	0.310748	-5.10543	3.30044e-07	0	0.0491604	LINGO3	chr19	2291373	FALSE	FALSE	TRUE	TRUE	FALSE
cg11791577	1.57049	0.307627	5.10518	3.30473e-07	0	0.0492243	KCNA6	chr12	4958491	FALSE	FALSE	TRUE	FALSE	FALSE

## Sheet: Table S8
Supplementary Table 8. Meta-analysis of Differentially Methylated Positions (DMPs) for LOAD-S1 vs. Healthy Controls across UKBBN, PITT-ADRC and ROSMAP. This table lists the 70 DMPs identified when comparing overall LOAD-S1 samples to healthy control (HC) samples across the UKBBN, PITTS-ADRC, and ROSMAP cohorts. DMPs were selected based on a Bonferroni adjusted P-value threshold of < 0.05.
CPG	estimate	se	t	pval	I2	p.bonf	Gene	CHR	start	H3K27ac_AST	H3K27ac_MIC	H3K27ac_NEU	H3K27ac_OLIG	is_TF	H3K4me3_MIC_active_promoter	H3K4me3_Olig_active_promoter	H3K4me3_Neu_active_promoter	H3K4me3_Ast_active_promoter
cg00135497	-2.88898	0.565423	-5.10942	3.23154e-07	29.4502	0.0481341		chr4	155661849
cg00445443	-2.85397	0.503143	-5.67227	1.40916e-08	0	0.00209896	HOXA2	chr7	27143478
cg00449767	-2.26842	0.431591	-5.25595	1.4726e-07	0	0.0219345	EXOC3L2	chr19	45737603
cg00590063	-1.82336	0.307491	-5.92979	3.03319e-09	0	0.000451796	B3GNT3	chr19	17918795
cg01759870	-1.8222	0.332455	-5.48104	4.22836e-08	0.000303413	0.00629819	MTA1	chr14	105936409
cg02075410	-2.60265	0.490369	-5.30752	1.11124e-07	14.3791	0.016552	LRBA	chr4	151504138
cg03022680	-3.27168	0.549993	-5.94858	2.70484e-09	4.31549e-05	0.000402888	GP5	chr3	194117679	FALSE	FALSE	TRUE	FALSE	FALSE
cg03330485	-2.56796	0.466117	-5.50925	3.60365e-08	0	0.00536767	GFRA2	chr8	21647596	FALSE	FALSE	TRUE	FALSE	FALSE	FALSE	FALSE	TRUE	FALSE
cg03729251	-2.4357	0.461113	-5.28221	1.27634e-07	30.1479	0.0190112	LRBA	chr4	151501035
cg04296699	-2.43036	0.443837	-5.47581	4.35516e-08	11.3402	0.00648705	C2CD4D	chr1	151810904	TRUE	FALSE	FALSE	TRUE	FALSE	FALSE	TRUE	TRUE	TRUE
cg04533276	-2.11453	0.374613	-5.64457	1.65592e-08	7.48499	0.00246651	SEPT5	chr22	19709548
cg04848682	-2.4096	0.468866	-5.1392	2.75916e-07	7.74393	0.0410979	C14orf4	chr14	77492060						TRUE	TRUE	TRUE	TRUE
cg05053327	-2.9004	0.466329	-6.21964	4.98281e-10	0	7.42195e-05	CNTNAP1	chr17	40837383	FALSE	FALSE	TRUE	FALSE	FALSE
cg05168012	-1.96556	0.376969	-5.21411	1.84701e-07	6.36457	0.0275114		chr2	102867275
cg05395187	-3.52742	0.593518	-5.94325	2.79433e-09	0.000603952	0.000416218	NCOR2	chr12	124913717	FALSE	TRUE	FALSE	FALSE	FALSE
cg05501509	-3.14935	0.477877	-6.59029	4.38966e-11	0.000306213	6.53844e-06		chr17	75789529
cg06093152	3.08411	0.528045	5.84062	5.20057e-09	0	0.00077463		chr1	212662017
cg06166490	-2.92215	0.565692	-5.16561	2.39655e-07	12.765	0.0356968	HOXA2	chr7	27143334
cg06248767	-1.57378	0.298409	-5.27391	1.33549e-07	0	0.0198923	LYN	chr8	56852290	FALSE	TRUE	FALSE	FALSE	FALSE
cg07148341	-3.72241	0.703061	-5.29457	1.19294e-07	0.000160416	0.017769		chr6	43714275
cg07264904	-4.17774	0.740063	-5.64511	1.65075e-08	21.1721	0.00245881	MCF2L	chr13	113633855	FALSE	TRUE	FALSE	FALSE	FALSE	TRUE	FALSE	FALSE	FALSE
cg07846737	-2.60466	0.459151	-5.67278	1.40496e-08	0	0.0020927	KDM4B	chr19	5068701
cg08775137	-2.3161	0.436627	-5.30454	1.12959e-07	0	0.0168254		chr4	41880319
cg08871964	-2.44375	0.388759	-6.28602	3.257e-10	6.75221e-05	4.85133e-05	SPTBN4	chr19	41025863	FALSE	FALSE	TRUE	FALSE	FALSE
cg09682051	-2.21113	0.406288	-5.44227	5.26051e-08	8.33235e-05	0.00783558	TP53AIP1	chr11	128813008	FALSE	FALSE	TRUE	FALSE	FALSE
cg09814127	-2.13604	0.390296	-5.47289	4.4276e-08	0	0.00659495	TNFAIP2	chr14	103593235	FALSE	FALSE	TRUE	FALSE	FALSE	FALSE	TRUE	TRUE	FALSE
cg10257870	-2.57704	0.428956	-6.0077	1.88175e-09	0	0.000280288	CMYA5	chr5	78985484						FALSE	TRUE	TRUE	TRUE
cg10781408	-2.01357	0.378544	-5.31926	1.04188e-07	0	0.015519	C2CD4D	chr1	151810899	TRUE	FALSE	FALSE	TRUE	FALSE	FALSE	TRUE	TRUE	TRUE
cg11438310	-3.40399	0.66396	-5.12679	2.94717e-07	27.945	0.0438983	CMYA5	chr5	78985434						FALSE	TRUE	TRUE	TRUE
cg11532302	-1.74711	0.324936	-5.3768	7.58208e-08	6.25382e-05	0.0112936	HYMAI	chr6	144329789	FALSE	FALSE	TRUE	FALSE	FALSE	FALSE	FALSE	TRUE	TRUE
cg11685843	-0.956528	0.184209	-5.19263	2.07345e-07	0	0.0308843		chr4	176349171
cg12288473	-2.40257	0.467442	-5.13982	2.75002e-07	12.9213	0.0409619	SALL4	chr20	50419274	TRUE	FALSE	FALSE	TRUE	TRUE
cg12939901	3.25996	0.615961	5.29247	1.20674e-07	0	0.0179744	LDLRAD2	chr1	22149896
cg12990614	-3.42533	0.570863	-6.00027	1.96989e-09	27.1231	0.000293417	SOX10	chr22	38379749	TRUE	FALSE	FALSE	TRUE	TRUE	FALSE	TRUE	FALSE	FALSE
cg13802506	-1.96953	0.369625	-5.32846	9.90511e-08	0	0.0147538	NINJ1	chr9	95888884	FALSE	TRUE	FALSE	FALSE	FALSE
cg13832985	3.41095	0.650085	5.24692	1.54663e-07	9.48448e-06	0.0230372	EHMT1	chr9	140715062
cg13895343	-2.63952	0.493252	-5.35127	8.73409e-08	0	0.0130095	SARM1	chr17	26708773	FALSE	FALSE	TRUE	TRUE	FALSE
cg14086013	-4.30649	0.704667	-6.11138	9.87721e-10	9.33864	0.000147122	MDFI	chr6	41604740	TRUE	FALSE	FALSE	TRUE	FALSE
cg14496753	-3.03111	0.565253	-5.3624	8.21235e-08	32.8434	0.0122324	LHX6	chr9	124979184	FALSE	FALSE	TRUE	FALSE	TRUE
cg16308533	-2.60376	0.421977	-6.17039	6.81229e-10	14.4532	0.00010147	CNTNAP1	chr17	40838983	FALSE	FALSE	TRUE	FALSE	FALSE
cg16358155	-2.06852	0.393636	-5.25491	1.48098e-07	0	0.0220593	MUC4	chr3	195490169
cg16908123	2.66258	0.510337	5.21729	1.81556e-07	0	0.0270429		chr1	244486252
cg17113029	3.38604	0.630277	5.37231	7.77345e-08	2.90501	0.0115786		chr1	222135195
cg17475643	-3.40082	0.597319	-5.69348	1.24474e-08	0	0.00185405	MSRA	chr8	10261972
cg17497608	-2.91083	0.56662	-5.13717	2.78906e-07	18.5453	0.0415433	FZD1	chr7	90896701	FALSE	TRUE	FALSE	FALSE	FALSE	TRUE	TRUE	TRUE	TRUE
cg17540545	-3.06148	0.520968	-5.87652	4.18988e-09	0	0.000624087	FXYD1	chr19	35630355	TRUE	FALSE	TRUE	FALSE	FALSE	FALSE	TRUE	TRUE	TRUE
cg19009471	-2.8503	0.548621	-5.19539	2.04294e-07	1.18032e-05	0.0304299		chr14	101908998
cg19255477	-2.79813	0.505175	-5.53893	3.04332e-08	24.6979	0.00453305	LOC100132111	chr1	151810586	TRUE	FALSE	FALSE	TRUE	FALSE	FALSE	TRUE	TRUE	TRUE
cg19256813	-2.98674	0.568041	-5.25798	1.4565e-07	17.956	0.0216948	FBXO21	chr12	117627286	TRUE	FALSE	FALSE	TRUE	FALSE	TRUE	TRUE	TRUE	TRUE
cg20240347	-2.06135	0.399845	-5.15538	2.53123e-07	1.44957e-05	0.0377029		chr1	204465584
cg20735988	1.92021	0.340041	5.64701	1.6326e-08	0	0.00243178	PBLD	chr10	70062188
cg22090150	-3.69196	0.579687	-6.36889	1.90407e-10	25.9168	2.83613e-05	ANKFY1	chr17	4098227
cg22205276	-2.61194	0.402281	-6.49281	8.42489e-11	0	1.2549e-05	TNFRSF11A	chr18	60052372	FALSE	TRUE	FALSE	FALSE	FALSE
cg22407822	-1.92757	0.281809	-6.83997	7.92097e-12	0	1.17984e-06	GNAS	chr20	57463658	FALSE	TRUE	FALSE	FALSE	FALSE	TRUE	TRUE	TRUE	TRUE
cg22551145	-2.79414	0.492832	-5.66957	1.43158e-08	0	0.00213235		chr15	101661580
cg22789318	-1.84956	0.354511	-5.21721	1.81635e-07	13.4908	0.0270548	ABR	chr17	981643	FALSE	FALSE	TRUE	FALSE	FALSE	FALSE	FALSE	TRUE	FALSE
cg22795586	-2.71443	0.479726	-5.65828	1.52895e-08	0	0.00227739		chr1	170629555
cg22943498	-1.93307	0.314149	-6.15336	7.58581e-10	0	0.000112991	BLCAP	chr20	36148928						FALSE	FALSE	TRUE	FALSE
cg23543318	-2.02649	0.384573	-5.26946	1.36825e-07	0	0.0203802	LOC100130872-SPON2	chr4	1195845
cg23689428	-3.25917	0.461681	-7.05936	1.67271e-12	0	2.49152e-07	LOC84931	chr2	121223964
cg23781334	-2.75473	0.485212	-5.67739	1.36768e-08	0	0.00203717		chr4	1772062
cg24062526	-3.01707	0.385778	-7.82075	5.25088e-15	0	7.82124e-10	POLR1A	chr2	86255804
cg24683222	-1.91784	0.370872	-5.17117	2.3263e-07	0	0.0346505		chr4	41880440
cg24822053	-2.31704	0.350263	-6.61514	3.71189e-11	0.000182526	5.5289e-06	GDF1	chr19	18979397	TRUE	FALSE	FALSE	TRUE	FALSE
cg25169679	-3.24629	0.607347	-5.34503	9.04013e-08	16.8384	0.0134654		chr11	69197217
cg25460807	-3.57998	0.545103	-6.56752	5.11598e-11	9.02029e-05	7.62031e-06		chr8	21908022
cg25556035	-2.36332	0.460864	-5.12801	2.92814e-07	0	0.0436149	NFIX	chr19	13127873	TRUE	FALSE	TRUE	TRUE	TRUE
cg26120813	-2.18972	0.374758	-5.84302	5.12628e-09	0	0.000763565		chr12	133000792
cg27111250	-3.1418	0.476905	-6.5879	4.4608e-11	0	6.64441e-06	PRDM8	chr4	81111177	FALSE	FALSE	TRUE	TRUE	TRUE
cg27630153	-2.58957	0.428782	-6.03937	1.54719e-09	0	0.000230456	FAM38A	chr16	88845038

## Sheet: Table S9
Supplementary Table 9. Meta-analysis of Differentially Methylated Positions (DMPs) for LOAD-S2 vs. Healthy Controls across UKBBN, PITT-ADRC and ROSMAP. This table lists the 323 DMPs identified when comparing LOAD-S2 samples to healthy control (HC) samples across the UKBBN, PITTS-ADRC, and ROSMAP cohorts. DMPs were selected based on a Bonferroni adjusted P-value threshold of < 0.05.
CPG	estimate	se	t	pval	I2	p.bonf	Gene	CHR	start	H3K27ac_AST	H3K27ac_MIC	H3K27ac_NEU	H3K27ac_OLIG	is_TF	H3K4me3_MIC_active_promoter	H3K4me3_Olig_active_promoter	H3K4me3_Neu_active_promoter	H3K4me3_Ast_active_promoter
cg00028429	-2.9284	0.495897	-5.90525	3.5211e-09	0	0.000524471		chr15	101273479
cg00099766	2.37165	0.442204	5.36325	8.17361e-08	0	0.0121747	RRAGD	chr6	90120705	FALSE	FALSE	TRUE	FALSE	FALSE	TRUE	TRUE	TRUE	TRUE
cg00159523	-1.93995	0.377687	-5.1364	2.80055e-07	0	0.0417145	TCF7L2	chr10	114713187	TRUE	TRUE	FALSE	FALSE	TRUE	TRUE	TRUE	FALSE	TRUE
cg00193959	-3.13005	0.604168	-5.18076	2.2098e-07	0	0.0329151	DOCK1	chr10	129232405	TRUE	FALSE	FALSE	TRUE	FALSE
cg00288463	-3.1337	0.590153	-5.30997	1.09643e-07	0	0.0163315	SGPP2	chr2	223382426	FALSE	FALSE	TRUE	FALSE	FALSE
cg00531137	-3.00577	0.515864	-5.82667	5.65453e-09	0	0.000842247		chr16	57643932
cg00609367	-1.49522	0.27976	-5.34466	9.05894e-08	0	0.0134934		chr10	84983391
cg00633062	-3.2663	0.589201	-5.5436	2.96318e-08	0	0.00441368	LOC100127888	chr20	61298068
cg00682096	-2.73898	0.508189	-5.38968	7.05843e-08	0	0.0105136	LOC404266	chr17	46672924
cg00714874	-3.28591	0.610149	-5.38542	7.22754e-08	0	0.0107655	FCRLA	chr1	161679461	FALSE	FALSE	TRUE	TRUE	FALSE
cg00764217	-3.40591	0.664332	-5.12682	2.94682e-07	0	0.0438931	ST7	chr7	116660240	TRUE	FALSE	FALSE	FALSE	FALSE	FALSE	TRUE	TRUE	TRUE
cg00807464	2.84945	0.507082	5.61931	1.91725e-08	0	0.00285577	CUX2	chr12	111618977	FALSE	FALSE	TRUE	FALSE	TRUE
cg00810292	-2.62554	0.398784	-6.58387	4.58372e-11	0.000296944	6.8275e-06	TBC1D4	chr13	75900518	FALSE	TRUE	FALSE	FALSE	FALSE
cg00863893	-2.42948	0.445142	-5.45776	4.82175e-08	0	0.00718204	TIMP2	chr17	76876239	FALSE	TRUE	FALSE	FALSE	FALSE
cg00866556	-3.24276	0.599587	-5.40833	6.36157e-08	0	0.00947563	TMEM200B	chr1	29449356
cg00900226	-2.89606	0.529086	-5.47371	4.40716e-08	0	0.00656451		chr4	15161468
cg00960138	-1.91165	0.372532	-5.1315	2.87442e-07	0	0.0428147	TFEB	chr6	41668804	TRUE	TRUE	FALSE	TRUE	TRUE
cg00979931	-1.82696	0.349038	-5.23427	1.65641e-07	0.000625902	0.0246724	ATG16L2	chr11	72533664	FALSE	TRUE	FALSE	FALSE	FALSE
cg00982521	-2.89277	0.428945	-6.74393	1.54162e-11	0	2.29626e-06		chr6	41374806
cg01054755	-2.24238	0.437084	-5.13031	2.89261e-07	0	0.0430857	LOC389333	chr5	138728685						FALSE	TRUE	FALSE	TRUE
cg01114124	-2.75365	0.425345	-6.47393	9.54839e-11	0	1.42224e-05	HDAC4	chr2	240171748
cg01132696	-2.75627	0.506062	-5.4465	5.13703e-08	0	0.00765166	HLA-DPB1	chr6	33048558	FALSE	TRUE	FALSE	FALSE	FALSE	TRUE	FALSE	TRUE	TRUE
cg01136942	-3.12525	0.559104	-5.58974	2.27416e-08	0	0.00338738	GSN	chr9	124060155	FALSE	TRUE	FALSE	TRUE	FALSE
cg01180479	-1.89595	0.369434	-5.13203	2.8663e-07	0	0.0426938	MAP3K11	chr11	65374833	FALSE	TRUE	FALSE	FALSE	FALSE
cg01478234	-2.41964	0.362679	-6.6716	2.53038e-11	0.00140011	3.76903e-06	BTBD11	chr12	107975299	FALSE	FALSE	TRUE	FALSE	FALSE	FALSE	FALSE	TRUE	FALSE
cg01511232	-2.54835	0.429786	-5.92933	3.0417e-09	1.7267	0.000453064		chr4	155661929
cg01657186	-1.95438	0.336002	-5.81658	6.00652e-09	0	0.000894677	NINJ2	chr12	679900	FALSE	TRUE	FALSE	FALSE	FALSE
cg01952027	-4.3422	0.834719	-5.20199	1.97165e-07	0	0.0293679		chr1	79474718
cg02052726	3.59723	0.623625	5.76826	8.00948e-09	0	0.00119302	DCPS	chr11	126180465	FALSE	FALSE	TRUE	FALSE	FALSE
cg02087565	-2.59331	0.474014	-5.47096	4.47605e-08	0	0.00666713		chr6	170585664
cg02124912	-2.15383	0.40365	-5.33588	9.50809e-08	0.000110364	0.0141624	GPR37L1	chr1	202091933	TRUE	FALSE	FALSE	TRUE	FALSE	FALSE	TRUE	FALSE	TRUE
cg02260098	-3.19549	0.529075	-6.03976	1.54342e-09	0	0.000229893		chr21	44782434						TRUE	FALSE	FALSE	FALSE
cg02308560	-2.56845	0.483454	-5.31271	1.08006e-07	34.632	0.0160876	HMHA1	chr19	1071176
cg02317313	-3.74522	0.478846	-7.82135	5.22593e-15	5.29702e-06	7.78407e-10	LOC338799	chr12	122235206						TRUE	TRUE	TRUE	TRUE
cg02360002	-2.54813	0.48638	-5.23898	1.61468e-07	24.7476	0.0240509		chr6	170585777
cg02417427	-2.93915	0.504335	-5.82777	5.61729e-09	0	0.000836701	SERINC5	chr5	79479211
cg02451502	-3.54029	0.624119	-5.67246	1.40765e-08	0	0.00209671		chr13	22486732
cg02460251	-2.05597	0.392135	-5.24302	1.57974e-07	0	0.0235303		chr5	176107427
cg02475474	-2.65939	0.517726	-5.13667	2.79651e-07	0	0.0416544	MOG	chr6	29635158	TRUE	FALSE	FALSE	TRUE	FALSE
cg02479744	-2.70201	0.517202	-5.22428	1.7483e-07	0	0.0260412	ATXN1	chr6	16303089
cg02573234	-2.97314	0.52552	-5.65752	1.53579e-08	0	0.00228757	CDC42EP2	chr11	65088334	TRUE	FALSE	FALSE	TRUE	FALSE
cg02798280	-2.17994	0.332941	-6.54754	5.84937e-11	10.4771	8.7127e-06	MAP4K1	chr19	39087135
cg02827029	-2.43148	0.398637	-6.09948	1.06412e-09	0	0.000158502	KDM2B	chr12	121890907
cg02841651	-2.91319	0.551031	-5.28679	1.24479e-07	0	0.0185413		chr11	133449527
cg03008387	2.38037	0.439329	5.4182	6.02023e-08	5.66361	0.0089672	KCNQ2	chr20	62089152	FALSE	FALSE	TRUE	FALSE	FALSE
cg03019986	-2.1389	0.406609	-5.26034	1.43791e-07	0	0.0214178	HOXB3	chr17	46628850
cg03065175	-2.32013	0.404522	-5.7355	9.72254e-09	0	0.00144818		chr4	155661758
cg03176993	2.3402	0.440421	5.31356	1.07504e-07	0	0.0160129		chr3	188664887
cg03224396	-2.79225	0.492648	-5.66784	1.4461e-08	0	0.00215398		chr1	221017300
cg03264550	-3.18724	0.59274	-5.37714	7.56782e-08	0	0.0112723	GNAS	chr20	57465448	FALSE	TRUE	FALSE	FALSE	FALSE	TRUE	TRUE	TRUE	TRUE
cg03331514	-2.93868	0.521224	-5.63804	1.71994e-08	0	0.00256187	MAFK	chr7	1577016	FALSE	TRUE	FALSE	FALSE	TRUE
cg03374976	-3.07524	0.537349	-5.72298	1.04669e-08	0.000336844	0.00155905	SLC45A3	chr1	205630722	TRUE	FALSE	FALSE	TRUE	FALSE
cg03408619	-2.39709	0.430599	-5.56688	2.59336e-08	0	0.00386283	RBPMS	chr8	30300142	TRUE	FALSE	FALSE	FALSE	FALSE
cg03505148	-2.1078	0.395776	-5.32574	1.00542e-07	0.000748517	0.0149758	AGAP2	chr12	58131345	FALSE	FALSE	TRUE	FALSE	FALSE	FALSE	TRUE	TRUE	TRUE
cg03705558	-2.69324	0.518884	-5.19045	2.09792e-07	0	0.0312487	EPN2	chr17	19167322	TRUE	FALSE	FALSE	TRUE	FALSE
cg03871267	-3.09986	0.535585	-5.78779	7.13165e-09	2.4189e-05	0.00106227		chr5	67483475						TRUE	TRUE	TRUE	FALSE
cg04006457	-3.25833	0.597466	-5.45358	4.93644e-08	0	0.00735287	TRIM40	chr6	30113825
cg04033857	-3.24004	0.587235	-5.51746	3.43938e-08	0	0.00512299		chr11	69382880
cg04132379	-3.32898	0.626046	-5.31748	1.05215e-07	0	0.0156718	RASSF2	chr20	4801487	FALSE	TRUE	FALSE	TRUE	FALSE	TRUE	TRUE	TRUE	TRUE
cg04256466	2.29062	0.39031	5.86872	4.39182e-09	7.70715	0.000654166	PALLD	chr4	169752398	TRUE	FALSE	FALSE	FALSE	FALSE
cg04351597	-3.09422	0.574145	-5.38926	7.07465e-08	0	0.0105378		chr2	121523638
cg04525852	3.13899	0.567611	5.53017	3.19921e-08	0	0.00476526	ANKRD50	chr4	125632538						TRUE	TRUE	TRUE	TRUE
cg04587220	-2.20888	0.299623	-7.37222	1.67812e-13	0	2.49958e-08	HMHA1	chr19	1071208
cg04590434	-3.0674	0.599527	-5.11636	3.11496e-07	0	0.0463976		chr16	66369967
cg04665423	-3.01076	0.555884	-5.41617	6.08899e-08	0	0.00906961	VENTX	chr10	135051305	FALSE	TRUE	FALSE	FALSE	TRUE
cg04716530	-1.97157	0.382326	-5.15678	2.51233e-07	0	0.0374214	ITGAL	chr16	30485684	FALSE	TRUE	FALSE	FALSE	FALSE	TRUE	FALSE	FALSE	FALSE
cg04777769	-2.23863	0.432802	-5.17241	2.31091e-07	0	0.0344213		chr6	170544352
cg04798016	-1.73868	0.332262	-5.23286	1.66906e-07	0	0.0248608	MAP3K11	chr11	65375067	FALSE	TRUE	FALSE	FALSE	FALSE
cg04917446	-3.65322	0.687717	-5.3121	1.0837e-07	0	0.0161419	HOXB9	chr17	46699073
cg05046589	-2.82301	0.434986	-6.48989	8.58989e-11	0	1.27947e-05	BAMBI	chr10	28970534	TRUE	FALSE	FALSE	TRUE	FALSE	TRUE	TRUE	TRUE	TRUE
cg05066959	-2.21879	0.431876	-5.13757	2.7832e-07	19.599	0.041456	ANK1	chr8	41519308	FALSE	TRUE	TRUE	FALSE	FALSE	TRUE	FALSE	FALSE	FALSE
cg05068428	-3.22594	0.626835	-5.1464	2.65539e-07	0	0.0395523	PAK6orf56	chr15	40545296						TRUE	FALSE	TRUE	FALSE
cg05109569	-2.26605	0.388363	-5.83487	5.3832e-09	17.754	0.000801832	HOXA3	chr7	27146430
cg05134325	-3.20948	0.550883	-5.82607	5.67487e-09	0	0.000845277		chr13	52423122
cg05190718	-3.15862	0.58924	-5.36049	8.29979e-08	9.31648	0.0123626	CASQ2	chr1	116310712
cg05317714	-2.99995	0.522716	-5.73915	9.51514e-09	0	0.00141729	KIFC2	chr8	145698116
cg05337192	-1.75696	0.312827	-5.61639	1.94994e-08	0	0.00290445		chr1	108113367
cg05404847	-2.42099	0.472012	-5.12909	2.91152e-07	0	0.0433674	LIPE	chr19	42931316	TRUE	FALSE	FALSE	TRUE	FALSE
cg05460329	-4.02661	0.701969	-5.73616	9.68475e-09	0	0.00144255	CLDN5	chr22	19512903	TRUE	FALSE	FALSE	FALSE	FALSE
cg05584759	-3.06991	0.558555	-5.49617	3.88137e-08	0.000276594	0.00578133	ARHGAP9	chr12	57869421	FALSE	TRUE	FALSE	FALSE	FALSE	TRUE	FALSE	TRUE	FALSE
cg05726756	-2.52662	0.38296	-6.5976	4.17858e-11	0	6.22404e-06	HOXB1	chr17	46608288
cg05771342	-2.65052	0.443058	-5.98234	2.19958e-09	0	0.00032763	MRGPRF	chr11	68782202	TRUE	FALSE	FALSE	TRUE	FALSE
cg05800416	-2.43626	0.42026	-5.79704	6.74965e-09	0.000665794	0.00100537	CSGALNACT1	chr8	19460097						TRUE	TRUE	TRUE	TRUE
cg05804047	-2.46283	0.474307	-5.19248	2.07507e-07	0	0.0309084		chr4	77752568
cg05851542	-2.57458	0.424118	-6.07043	1.27565e-09	0	0.00019001	PRRT3	chr3	9989156	FALSE	FALSE	TRUE	FALSE	FALSE	TRUE	TRUE	FALSE	TRUE
cg06085579	-2.79441	0.472062	-5.91959	3.22742e-09	0	0.000480728	PLD1	chr3	171509822	FALSE	FALSE	FALSE	TRUE	FALSE
cg06287775	-1.83444	0.311315	-5.89255	3.80283e-09	0	0.000566436	FOXK1	chr7	4784174
cg06570930	-2.14362	0.408353	-5.24942	1.52575e-07	0	0.0227262	PPP1R14A	chr19	38744764	TRUE	FALSE	FALSE	TRUE	FALSE	FALSE	TRUE	FALSE	FALSE
cg06615699	-3.08898	0.555245	-5.56328	2.64753e-08	0.000300545	0.00394353		chr13	78832424
cg06777194	-3.59441	0.573422	-6.26835	3.64898e-10	0	5.43519e-05	SOX8	chr16	1030444	TRUE	FALSE	FALSE	TRUE	TRUE	FALSE	TRUE	TRUE	TRUE
cg06781948	-2.85513	0.546456	-5.22482	1.74325e-07	0	0.0259659	GXYLT2	chr3	72941472	TRUE	FALSE	FALSE	TRUE	FALSE
cg06784602	-2.55626	0.389825	-6.55744	5.47399e-11	0.00045185	8.15356e-06	TGFBR2	chr3	30734274	FALSE	TRUE	FALSE	FALSE	FALSE
cg06784824	-4.6622	0.566282	-8.23301	1.8257e-16	0	2.71939e-11	SPI1	chr11	47376985	FALSE	TRUE	FALSE	FALSE	TRUE	FALSE	TRUE	TRUE	TRUE
cg06902698	-3.40267	0.536895	-6.33768	2.33247e-10	0.000664548	3.47424e-05	SCNM1	chr1	151137676						TRUE	TRUE	TRUE	TRUE
cg06930722	-2.00987	0.38188	-5.26309	1.41651e-07	0	0.021099	CHST11	chr12	105114327	FALSE	TRUE	FALSE	FALSE	FALSE
cg07058998	-3.06148	0.549391	-5.5725	2.51113e-08	0	0.00374035	CCDC68	chr18	52625365	FALSE	FALSE	TRUE	FALSE	FALSE
cg07061298	-2.77437	0.405481	-6.84217	7.80017e-12	0.000702968	1.16184e-06	HOXA3	chr7	27153847
cg07223952	-2.10836	0.356963	-5.90638	3.49702e-09	0	0.000520885		chr8	120684721						FALSE	TRUE	FALSE	FALSE
cg07229001	-2.36456	0.424809	-5.56616	2.60407e-08	0	0.00387878		chr15	70897224
cg07249433	-1.59568	0.308779	-5.1677	2.36988e-07	0	0.0352996	INPP5A	chr10	134420183
cg07289335	-3.1528	0.544837	-5.78668	7.17909e-09	0	0.00106933		chr5	158937447
cg07310500	2.62317	0.468193	5.60275	2.10976e-08	0	0.00314251		chr2	65528222
cg07428907	-2.88494	0.444832	-6.48547	8.84579e-11	2.13198	1.31759e-05	CARD14	chr17	78165917	FALSE	TRUE	FALSE	FALSE	FALSE
cg07532183	-2.02711	0.392647	-5.16268	2.4344e-07	0.000459913	0.0362607		chr8	120684968						FALSE	TRUE	FALSE	FALSE
cg07730848	3.59988	0.578437	6.22346	4.86314e-10	0	7.24369e-05	MED10	chr5	6379108						TRUE	TRUE	TRUE	TRUE
cg07775292	3.46511	0.602934	5.74708	9.08001e-09	0	0.00135248	TBC1D10A	chr22	30720496						TRUE	TRUE	TRUE	TRUE
cg07788865	3.07107	0.49043	6.26199	3.80099e-10	0.000175752	5.66162e-05		chr10	30101042
cg07823492	-2.18566	0.353091	-6.19009	6.013e-10	0	8.95642e-05	HOXB1	chr17	46608099
cg07828169	-3.21035	0.623232	-5.15113	2.58916e-07	0	0.0385658	SEPT8	chr5	132114623
cg07837433	-3.58731	0.569978	-6.29377	3.09838e-10	0	4.61507e-05	KLK6	chr19	51473087	TRUE	FALSE	FALSE	TRUE	FALSE	FALSE	TRUE	FALSE	FALSE
cg07883124	-3.07695	0.515191	-5.97245	2.3372e-09	0.000144133	0.000348128	MCF2L	chr13	113634042	FALSE	TRUE	FALSE	FALSE	FALSE	TRUE	FALSE	FALSE	FALSE
cg07910075	-1.90457	0.370386	-5.14213	2.71636e-07	0	0.0404605	S100A16	chr1	153581494	TRUE	FALSE	FALSE	TRUE	FALSE	FALSE	TRUE	FALSE	FALSE
cg08061524	-1.99125	0.367199	-5.42281	5.86696e-08	0	0.00873889		chr22	46472568
cg08101036	-1.78797	0.257696	-6.93831	3.96822e-12	5.49256e-06	5.91071e-07	HOXA3	chr7	27153655
cg08230957	-3.03638	0.417518	-7.27246	3.53002e-13	0.000901792	5.258e-08	MAP4K1	chr19	39087186
cg08249619	-2.72412	0.49926	-5.45631	4.86118e-08	0	0.00724078	CDK18	chr1	205498018	TRUE	FALSE	FALSE	TRUE	FALSE
cg08300930	-3.48881	0.651255	-5.35706	8.45886e-08	0	0.0125996	A2M	chr12	9265989	FALSE	TRUE	FALSE	FALSE	FALSE	TRUE	FALSE	FALSE	FALSE
cg08379738	-2.19723	0.374454	-5.86782	4.41556e-09	0	0.000657702	DENND1C	chr19	6477033	FALSE	TRUE	FALSE	TRUE	FALSE
cg08584759	-2.00316	0.367432	-5.45179	4.98655e-08	0	0.00742752	C10orf47	chr10	11912126
cg09022607	-3.986	0.701853	-5.67925	1.35286e-08	18.3188	0.0020151	TCF7L2	chr10	114712695	TRUE	TRUE	FALSE	FALSE	TRUE	TRUE	TRUE	FALSE	TRUE
cg09125300	-2.89831	0.511753	-5.6635	1.48319e-08	1.54961e-05	0.00220923	PDLIM2	chr8	22447068	FALSE	TRUE	FALSE	FALSE	FALSE
cg09233429	-2.55337	0.445429	-5.73237	9.90367e-09	0	0.00147516	PLCB2	chr15	40583241	FALSE	TRUE	FALSE	FALSE	FALSE
cg09317554	-2.45804	0.418078	-5.87939	4.11784e-09	0	0.000613357	LRBA	chr4	151505084
cg09363076	2.44824	0.440605	5.55653	2.75187e-08	0	0.00409893	TTC7B	chr14	91082234
cg09502865	-2.29888	0.299755	-7.66918	1.731e-14	5.3921e-05	2.57834e-09	ZFPM1	chr16	88600155
cg09587487	-3.44351	0.638958	-5.38925	7.07524e-08	5.70699e-06	0.0105386	FAM20B	chr1	178993784
cg09636245	-2.13711	0.410124	-5.21088	1.87948e-07	0	0.027995		chr11	7699330
cg09669754	-1.92966	0.343147	-5.62343	1.872e-08	17.8103	0.00278836	CARD14	chr17	78166148	FALSE	TRUE	FALSE	FALSE	FALSE
cg09825979	-2.68588	0.489417	-5.48792	4.06689e-08	0	0.00605768		chr7	27179432
cg09912079	2.58422	0.479929	5.38459	7.26119e-08	0.000151285	0.0108156	RGS12	chr4	3409828
cg09931783	3.86086	0.704312	5.48176	4.21127e-08	0	0.00627272	PITPNM2	chr12	123469669	FALSE	FALSE	TRUE	FALSE	FALSE
cg09932758	-3.5457	0.687829	-5.15491	2.5375e-07	0	0.0377963	B4GALNT1	chr12	58022542	FALSE	FALSE	TRUE	FALSE	FALSE
cg10045881	2.67692	0.502417	5.32808	9.92562e-08	0	0.0147843	CHI3L2	chr1	111770291	TRUE	FALSE	FALSE	TRUE	FALSE
cg10095954	-2.03105	0.376046	-5.40106	6.6248e-08	0	0.0098677	ATP2A3	chr17	3848324	FALSE	TRUE	FALSE	FALSE	FALSE
cg10231067	2.46875	0.440115	5.60933	2.03117e-08	0	0.00302545	IFFO2	chr1	19254731	TRUE	FALSE	FALSE	FALSE	FALSE
cg10331073	-2.86835	0.436843	-6.5661	5.16498e-11	0	7.69329e-06	APBB1IP	chr10	26856128	FALSE	TRUE	FALSE	FALSE	FALSE
cg10334741	-3.29292	0.504695	-6.52457	6.81954e-11	0	1.01578e-05		chr11	128321749
cg10474881	-3.10465	0.607116	-5.11376	3.15802e-07	0	0.047039	MARCKS	chr6	114181686	FALSE	TRUE	FALSE	FALSE	FALSE	TRUE	TRUE	TRUE	TRUE
cg10588834	-2.80044	0.533323	-5.25093	1.51335e-07	0	0.0225415	AUTS2	chr7	69458326
cg10908953	3.85469	0.734667	5.24685	1.54718e-07	0	0.0230454	SORL1	chr11	121322456	FALSE	TRUE	FALSE	FALSE	FALSE	TRUE	TRUE	TRUE	TRUE
cg10926413	-2.56263	0.394756	-6.49168	8.48847e-11	0	1.26437e-05	SH3BP4	chr2	235940023	TRUE	FALSE	FALSE	TRUE	FALSE
cg11017804	-3.90656	0.740383	-5.2764	1.31746e-07	0	0.0196237		chr14	87717951
cg11113066	-2.40638	0.368146	-6.53647	6.29885e-11	0	9.38219e-06		chr10	101281981
cg11200414	-2.54265	0.494384	-5.14307	2.70288e-07	0	0.0402597	RPS6KC1	chr1	213405366
cg11398517	-3.7288	0.627136	-5.94576	2.75176e-09	0	0.000409878	GTSF1L	chr20	42355625
cg11595270	-3.74052	0.687385	-5.44167	5.2783e-08	0	0.00786207	SCN10A	chr3	38765009
cg11599981	-2.71887	0.516709	-5.2619	1.42574e-07	0	0.0212365	DENND1C	chr19	6475902	FALSE	TRUE	FALSE	TRUE	FALSE
cg11723801	-2.78737	0.485473	-5.74156	9.38084e-09	0	0.00139729	NES	chr1	156646485	TRUE	FALSE	FALSE	TRUE	FALSE	FALSE	TRUE	FALSE	TRUE
cg11724984	-3.26627	0.530012	-6.16264	7.15442e-10	0	0.000106566	KDM2B	chr12	121890864
cg11761535	-3.24798	0.562749	-5.77164	7.85029e-09	12.7619	0.00116931	TM4SF18	chr3	149051031	TRUE	FALSE	FALSE	TRUE	FALSE
cg11914795	-2.93595	0.519826	-5.64795	1.62376e-08	12.8788	0.0024186	C10orf107	chr10	63422555	FALSE	FALSE	TRUE	TRUE	FALSE	FALSE	TRUE	TRUE	TRUE
cg11918172	-3.30171	0.596582	-5.53438	3.12339e-08	0	0.00465232		chr2	104914351
cg12258811	-3.14861	0.540094	-5.82974	5.55138e-09	0	0.000826884	PER3	chr1	7844735						TRUE	TRUE	TRUE	TRUE
cg12305431	-2.69431	0.473473	-5.69053	1.26646e-08	0	0.0018864	HOXA3	chr7	27157855
cg12414070	-2.59553	0.506124	-5.12824	2.92465e-07	5.21483e-05	0.043563	FBXO21	chr12	117627133	TRUE	FALSE	FALSE	TRUE	FALSE	TRUE	TRUE	TRUE	TRUE
cg12419334	-2.51846	0.469174	-5.36787	7.96723e-08	0	0.0118673	WWC2	chr4	184121800	FALSE	TRUE	FALSE	FALSE	FALSE
cg12700039	-2.79198	0.528424	-5.2836	1.26667e-07	0	0.0188672	TBC1D16	chr17	77925938	TRUE	FALSE	FALSE	TRUE	FALSE	FALSE	TRUE	FALSE	TRUE
cg12749863	-2.12628	0.394792	-5.38583	7.21091e-08	0	0.0107407	MIR155HG	chr21	26934576	FALSE	TRUE	FALSE	FALSE	FALSE	TRUE	FALSE	FALSE	FALSE
cg12776287	2.63399	0.51134	5.15115	2.589e-07	0	0.0385634	KCTD1	chr18	24125939	TRUE	FALSE	TRUE	TRUE	FALSE	FALSE	TRUE	TRUE	TRUE
cg12845808	-3.7806	0.704544	-5.36602	8.04928e-08	0	0.0119895	PCDH12	chr5	141338604	FALSE	TRUE	FALSE	FALSE	FALSE
cg12877335	4.26761	0.596107	7.15913	8.11883e-13	9.79285	1.20931e-07		chr12	94539319
cg13246468	-3.10319	0.526775	-5.89092	3.84048e-09	0	0.000572043	LAPTM5	chr1	31205629	FALSE	TRUE	FALSE	TRUE	FALSE
cg13475995	-1.95859	0.336943	-5.81283	6.14244e-09	0	0.000914922		chr10	5882576
cg13497903	-3.42977	0.56027	-6.12165	9.26135e-10	0	0.000137949		chr14	90920641						TRUE	TRUE	TRUE	FALSE
cg13501446	-2.27548	0.428023	-5.31626	1.05922e-07	0	0.0157772		chr9	138900624
cg13515064	-2.49582	0.476213	-5.24097	1.59739e-07	0	0.0237933		chr13	113611440
cg13581362	-3.13858	0.517956	-6.05955	1.36501e-09	0.000338111	0.00020332	MGC23270	chr14	105287326
cg13609797	-2.62244	0.496834	-5.27831	1.30384e-07	0.00021645	0.0194208		chr12	132106033
cg13694343	-3.06553	0.547928	-5.59476	2.20927e-08	0	0.00329074	TIMP2	chr17	76876206	FALSE	TRUE	FALSE	FALSE	FALSE
cg13787135	-3.05345	0.491547	-6.21193	5.23376e-10	1.10759e-05	7.79574e-05	RNASE1	chr14	21270407	TRUE	FALSE	FALSE	TRUE	FALSE	TRUE	TRUE	FALSE	FALSE
cg13983442	3.20327	0.603982	5.30357	1.13557e-07	2.88065	0.0169144	RFWD2	chr1	176174365						TRUE	TRUE	TRUE	TRUE
cg13995516	2.4729	0.430602	5.7429	9.30694e-09	0	0.00138628	SOX4	chr6	21598595						TRUE	TRUE	TRUE	TRUE
cg14039237	3.1612	0.591297	5.3462	8.98187e-08	0	0.0133786	SLC25A25	chr9	130833354	FALSE	TRUE	FALSE	FALSE	FALSE
cg14103343	-3.79056	0.552976	-6.85482	7.13999e-12	0.000136918	1.06351e-06	MAMSTR	chr19	49220223						FALSE	FALSE	TRUE	TRUE
cg14315558	-2.23469	0.395411	-5.65156	1.58995e-08	0.00025017	0.00236825	MIR155HG	chr21	26934682	FALSE	TRUE	FALSE	FALSE	FALSE	TRUE	FALSE	FALSE	FALSE
cg14493637	-2.64905	0.505869	-5.23663	1.63537e-07	0	0.024359	GSN	chr9	124029872	FALSE	TRUE	FALSE	TRUE	FALSE	TRUE	TRUE	TRUE	TRUE
cg14566475	-2.6326	0.48744	-5.40086	6.63234e-08	0.000440135	0.00987893	GPIHBP1	chr8	144295059	FALSE	FALSE	FALSE	TRUE	FALSE	FALSE	TRUE	FALSE	FALSE
cg14694038	-2.75582	0.508725	-5.41711	6.05711e-08	0.000416122	0.00902212	KDM4B	chr19	5037103
cg14798653	-2.78799	0.399884	-6.97199	3.12483e-12	0	4.65446e-07	DENND1C	chr19	6475497	FALSE	TRUE	FALSE	TRUE	FALSE
cg14830003	-2.74048	0.521185	-5.25817	1.45493e-07	0	0.0216713	DNALI1	chr1	38022657	FALSE	FALSE	TRUE	FALSE	FALSE	FALSE	TRUE	TRUE	TRUE
cg14962509	-1.74904	0.319427	-5.47556	4.36138e-08	0	0.00649632	TFAP2E	chr1	36039655	FALSE	FALSE	TRUE	FALSE	TRUE
cg15022678	-2.17788	0.414744	-5.25114	1.51158e-07	0	0.0225151	RADIL	chr7	4877609	TRUE	FALSE	FALSE	FALSE	FALSE
cg15045292	-2.8954	0.507697	-5.70301	1.17708e-08	3.24096e-05	0.00175328	LOC728392	chr17	5403149	FALSE	FALSE	TRUE	FALSE	FALSE	TRUE	TRUE	TRUE	TRUE
cg15166590	3.83583	0.722915	5.30606	1.12021e-07	22.0762	0.0166856	FAM180B	chr11	47607809	FALSE	FALSE	TRUE	FALSE	FALSE
cg15171154	-2.29336	0.406367	-5.64356	1.66572e-08	0.000152817	0.00248111	TGFBR2	chr3	30722557	FALSE	TRUE	FALSE	FALSE	FALSE
cg15275625	2.4046	0.45885	5.2405	1.60144e-07	0	0.0238536		chr3	13343118
cg15390816	3.13879	0.597724	5.25125	1.51073e-07	0	0.0225024	NCOR2	chr12	124919231	FALSE	TRUE	FALSE	FALSE	FALSE
cg15443535	-2.89172	0.555818	-5.20265	1.96471e-07	0	0.0292645	RIN3	chr14	93154317	FALSE	TRUE	FALSE	FALSE	FALSE
cg15495463	-2.72024	0.481954	-5.64418	1.65966e-08	0	0.00247208	MBP	chr18	74729151	FALSE	TRUE	FALSE	FALSE	FALSE	TRUE	TRUE	FALSE	FALSE
cg15614119	-3.11269	0.582609	-5.34267	9.15875e-08	24.8267	0.0136421	LPIN1	chr2	11925153	FALSE	FALSE	TRUE	FALSE	FALSE
cg15751131	3.7272	0.64853	5.74714	9.07646e-09	8.05669e-05	0.00135195	SLC37A3	chr7	140090416
cg15751948	-2.9144	0.548858	-5.30993	1.09667e-07	0	0.016335	SLCO2B1	chr11	74870268	FALSE	TRUE	FALSE	FALSE	FALSE
cg15840151	-2.94058	0.514764	-5.71248	1.1134e-08	0.000489025	0.00165842	C10orf120	chr10	124459681	TRUE	FALSE	FALSE	TRUE	FALSE
cg15925940	-3.35282	0.588265	-5.69951	1.20151e-08	0	0.00178967	KIAA0284	chr14	105330630						TRUE	TRUE	TRUE	TRUE
cg15942185	-2.50557	0.468028	-5.35345	8.62906e-08	0	0.0128531	CPA2	chr7	129912487
cg15974867	-2.46897	0.444388	-5.55588	2.76213e-08	0	0.00411422	CCND1	chr11	69464012	FALSE	TRUE	FALSE	TRUE	FALSE
cg16017089	-3.59287	0.497198	-7.22625	4.96531e-13	0	7.39588e-08	ARHGEF17	chr11	73053830	TRUE	FALSE	FALSE	FALSE	FALSE
cg16075649	-3.07164	0.542023	-5.66699	1.45329e-08	0	0.00216469	LOC283663	chr15	57595298
cg16090254	-2.75844	0.535439	-5.15173	2.58092e-07	0	0.0384431		chr3	185277705
cg16336120	3.80358	0.712004	5.34208	9.18875e-08	0	0.0136867	RAMP3	chr7	45197318	FALSE	FALSE	TRUE	FALSE	FALSE	FALSE	FALSE	TRUE	FALSE
cg16349331	-3.27184	0.616563	-5.30657	1.11705e-07	0	0.0166385	HDAC1	chr1	32782341	FALSE	TRUE	FALSE	FALSE	FALSE
cg16349667	-3.42294	0.548441	-6.24122	4.34182e-10	0	6.46718e-05	C1orf174	chr1	3807168
cg16452651	2.76493	0.522438	5.29236	1.20749e-07	0.000356157	0.0179857	ITSN1	chr21	35016873						TRUE	TRUE	TRUE	TRUE
cg16492341	-2.73704	0.442414	-6.18661	6.14715e-10	0.00031264	9.15624e-05	APBB1IP	chr10	26856105	FALSE	TRUE	FALSE	FALSE	FALSE
cg16653138	-2.58114	0.410582	-6.28653	3.24635e-10	0	4.83546e-05	PRKCZ	chr1	2005180	FALSE	FALSE	TRUE	TRUE	FALSE	FALSE	TRUE	TRUE	TRUE
cg16728539	3.14543	0.612676	5.13391	2.8378e-07	0	0.0422694	CACNA1C	chr12	2451169	FALSE	FALSE	TRUE	FALSE	FALSE
cg16887070	-2.74122	0.414412	-6.61472	3.72252e-11	0	5.54473e-06	SLC22A23	chr6	3324467	FALSE	FALSE	FALSE	TRUE	FALSE
cg16928523	-1.60383	0.286945	-5.58933	2.27949e-08	0	0.00339533		chr7	155867278
cg17140978	2.17859	0.420709	5.17836	2.2384e-07	0	0.0333412		chr8	26324990
cg17219660	-2.34441	0.33811	-6.93388	4.09456e-12	0.00177039	6.09889e-07	GPR37L1	chr1	202091880	TRUE	FALSE	FALSE	TRUE	FALSE
cg17233506	-2.02123	0.370244	-5.45918	4.78333e-08	0	0.00712482	HOXB1	chr17	46608293
cg17266581	-2.59467	0.391778	-6.62281	3.52425e-11	0	5.2494e-06	MBP	chr18	74799572	FALSE	TRUE	FALSE	FALSE	FALSE
cg17342469	-2.74843	0.497362	-5.52602	3.27579e-08	0	0.00487932		chr22	46473074
cg17453840	-2.70651	0.402265	-6.72819	1.71781e-11	0	2.5587e-06	CPEB1	chr15	83317526	FALSE	FALSE	TRUE	FALSE	TRUE	FALSE	TRUE	TRUE	TRUE
cg17474422	-2.33176	0.449469	-5.18781	2.12787e-07	0	0.0316948	TFAP2E	chr1	36039866	FALSE	FALSE	TRUE	FALSE	TRUE
cg17568809	1.90432	0.355892	5.35084	8.75456e-08	0	0.01304	ARHGAP26	chr5	142153529	FALSE	TRUE	FALSE	FALSE	FALSE
cg17590234	-2.57478	0.473255	-5.44058	5.31078e-08	0	0.00791047	PDE4B	chr1	66456912	TRUE	TRUE	FALSE	FALSE	FALSE
cg17755964	-2.81634	0.515932	-5.45875	4.79502e-08	0	0.00714223	HES5	chr1	2461834	TRUE	FALSE	FALSE	FALSE	TRUE	FALSE	TRUE	TRUE	TRUE
cg17816173	-2.35017	0.443604	-5.2979	1.17143e-07	0	0.0174485	PTPRN2	chr7	158377440	FALSE	FALSE	TRUE	FALSE	FALSE
cg17840166	-2.7733	0.535451	-5.17936	2.22645e-07	0	0.0331631	MGC14436orf34	chr12	110177689
cg17918556	2.72459	0.504273	5.403	6.55345e-08	0	0.00976143	LASS6	chr2	169372300
cg17953764	-2.64331	0.44397	-5.95379	2.62004e-09	0	0.000390257	ZAR1	chr4	48492845	FALSE	FALSE	TRUE	FALSE	FALSE	FALSE	TRUE	TRUE	FALSE
cg18105842	2.93707	0.501309	5.85881	4.66207e-09	0	0.00069442	FGF11	chr17	7341440						TRUE	TRUE	TRUE	TRUE
cg18146737	-2.9269	0.513893	-5.69555	1.22977e-08	0	0.00183175	GFI1	chr1	92946700	FALSE	TRUE	FALSE	FALSE	TRUE
cg18289581	-2.82889	0.510159	-5.54511	2.93764e-08	0	0.00437564	EFS	chr14	23830974	TRUE	FALSE	FALSE	TRUE	FALSE
cg18454133	-2.40028	0.386851	-6.20467	5.48126e-10	0	8.16439e-05	EFS	chr14	23835870	TRUE	FALSE	FALSE	TRUE	FALSE	FALSE	TRUE	FALSE	TRUE
cg18535415	-3.65792	0.499277	-7.32644	2.36355e-13	3.3187e-05	3.52053e-08	KIF21B	chr1	200983238
cg18645150	-2.52591	0.480844	-5.25308	1.49574e-07	0	0.0222791	LOC100127888	chr20	61299126
cg18680977	-1.86602	0.28184	-6.62083	3.57188e-11	0	5.32035e-06	HOXA3	chr7	27155039
cg18755094	-2.34692	0.452904	-5.18195	2.19579e-07	0.000402262	0.0327066	FFAR2	chr19	35940593	FALSE	TRUE	FALSE	FALSE	FALSE
cg18756580	2.39187	0.461707	5.18049	2.21299e-07	0	0.0329627	STAU1	chr20	47803232						TRUE	TRUE	TRUE	TRUE
cg18796287	-3.37778	0.657907	-5.13413	2.83446e-07	0	0.0422196	LOC389333	chr5	138730886						FALSE	TRUE	FALSE	TRUE
cg18832407	-3.5795	0.513016	-6.97736	3.00776e-12	0	4.48008e-07	RNASE1	chr14	21271355	TRUE	FALSE	FALSE	TRUE	FALSE	TRUE	TRUE	FALSE	FALSE
cg18913923	-2.96079	0.536047	-5.52337	3.32556e-08	0	0.00495346	AOAH	chr7	36646768	FALSE	TRUE	FALSE	FALSE	FALSE
cg19048532	-2.20018	0.408539	-5.38548	7.22504e-08	17.5812	0.0107618	HOXA3	chr7	27148002
cg19051015	-3.65037	0.593619	-6.14935	7.7799e-10	0	0.000115882		chr17	46697414
cg19240213	-2.58197	0.48574	-5.31555	1.06338e-07	21.3056	0.0158392	HOXA3	chr7	27163095
cg19256813	-2.74772	0.472078	-5.82047	5.86813e-09	0	0.000874063	FBXO21	chr12	117627286	TRUE	FALSE	FALSE	TRUE	FALSE	TRUE	TRUE	TRUE	TRUE
cg19284039	-2.31746	0.447582	-5.17774	2.24595e-07	0	0.0334537	ASCL2	chr11	2292895	FALSE	TRUE	FALSE	FALSE	TRUE
cg19458020	-2.81322	0.383384	-7.33786	2.17043e-13	0	3.23287e-08	RARA	chr17	38473119
cg19784816	-4.1645	0.782754	-5.32031	1.0359e-07	0	0.0154298	ITIH1	chr3	52812520	FALSE	TRUE	FALSE	FALSE	FALSE
cg19824006	-2.80244	0.471259	-5.94671	2.73579e-09	0	0.000407498		chr2	200718119
cg19938167	-2.10235	0.408605	-5.14519	2.67244e-07	0	0.0398063		chr1	199052402
cg19944656	-2.21569	0.420107	-5.27411	1.33403e-07	0	0.0198705	TIMP2	chr17	76876040	FALSE	TRUE	FALSE	FALSE	FALSE
cg19990651	-2.99056	0.497829	-6.00719	1.88764e-09	0	0.000281166	HLA-DPB1	chr6	33048555	FALSE	TRUE	FALSE	FALSE	FALSE	TRUE	FALSE	TRUE	TRUE
cg19999161	-2.61361	0.389484	-6.71044	1.94032e-11	0	2.89013e-06	HOXA3	chr7	27155358
cg20152539	-3.94959	0.737422	-5.35595	8.51102e-08	0	0.0126773	HS3ST3B1	chr17	14206871						TRUE	TRUE	TRUE	TRUE
cg20219329	-1.7154	0.326503	-5.25387	1.48935e-07	0	0.022184	MYOM2	chr8	1994478
cg20309353	2.61283	0.490058	5.33167	9.73134e-08	0	0.0144949	ALKBH5	chr17	18089940						TRUE	TRUE	TRUE	TRUE
cg20460366	2.81335	0.548113	5.13278	2.85491e-07	0	0.0425241		chr20	44934032
cg20560283	-1.96456	0.373101	-5.2655	1.39806e-07	8.4203	0.0208242		chr15	67228949
cg20639398	3.30488	0.620454	5.32656	1.00091e-07	0	0.0149087	TSPAN9	chr12	3381009	FALSE	FALSE	TRUE	FALSE	FALSE
cg20755748	2.02399	0.355076	5.70015	1.19699e-08	0	0.00178293	C12orf72	chr12	31799116
cg20785674	2.01615	0.372503	5.41245	6.21675e-08	0	0.00925991	PLEKHO1	chr1	150123490	FALSE	TRUE	FALSE	FALSE	FALSE	TRUE	TRUE	TRUE	TRUE
cg20797216	-2.3073	0.441405	-5.22717	1.72124e-07	0	0.0256381	FBN3	chr19	8212234	FALSE	FALSE	FALSE	TRUE	FALSE
cg20800117	-2.40998	0.425469	-5.6643	1.47627e-08	0	0.00219892	CAMTA1	chr1	7308366
cg20864214	-2.3789	0.346846	-6.85867	6.95023e-12	0.00128565	1.03524e-06	ARHGEF17	chr11	73054121	TRUE	FALSE	FALSE	FALSE	FALSE
cg20935165	-2.73629	0.511597	-5.34854	8.86672e-08	0	0.0132071		chr2	172972840
cg21109038	-2.45256	0.463407	-5.29246	1.20685e-07	5.06475	0.0179761	ZNF710	chr15	90543610	FALSE	TRUE	FALSE	FALSE	TRUE	TRUE	TRUE	TRUE	TRUE
cg21179654	-3.68513	0.660669	-5.57788	2.43469e-08	1.68856e-05	0.00362649	ZBTB20	chr3	114057297
cg21245132	-1.68503	0.322349	-5.22735	1.71954e-07	0.00122097	0.0256128	NOTCH1	chr9	139390655	TRUE	TRUE	FALSE	TRUE	FALSE
cg21314603	-2.51124	0.487801	-5.14807	2.63181e-07	0	0.0392011	LOC100271832	chr2	33152037	TRUE	FALSE	FALSE	TRUE	FALSE	FALSE	TRUE	FALSE	FALSE
cg21694350	-2.97279	0.544923	-5.45544	4.8853e-08	0	0.00727671	RAP1GAP	chr1	21948793	TRUE	FALSE	TRUE	TRUE	FALSE
cg21864868	-2.62327	0.511442	-5.12916	2.91033e-07	0	0.0433496	LOC404266	chr17	46673002
cg21899461	-2.47226	0.438018	-5.64418	1.65968e-08	0	0.00247211	STK39	chr2	169097849	TRUE	FALSE	TRUE	TRUE	FALSE
cg21918313	-2.02823	0.381613	-5.31487	1.06732e-07	0	0.0158979	FBXO41	chr2	73496203	FALSE	FALSE	TRUE	FALSE	FALSE	FALSE	FALSE	TRUE	FALSE
cg22009908	2.27271	0.445364	5.10303	3.34261e-07	0	0.0497885	EFNA5	chr5	106724064	FALSE	FALSE	TRUE	FALSE	FALSE
cg22101249	-3.49176	0.49541	-7.04822	1.81225e-12	0	2.69937e-07	EGFL8	chr6	32131615	TRUE	FALSE	FALSE	TRUE	FALSE
cg22369590	-2.63436	0.498525	-5.2843	1.26185e-07	0	0.0187953	HAPLN2	chr1	156592342	TRUE	FALSE	FALSE	TRUE	FALSE
cg22396498	-2.77077	0.5275	-5.25264	1.49931e-07	0	0.0223324	CRTC3	chr15	91141539	TRUE	FALSE	TRUE	TRUE	FALSE
cg22507723	-2.56818	0.361323	-7.10771	1.1798e-12	0	1.75733e-07	AGAP2	chr12	58131768	FALSE	FALSE	TRUE	FALSE	FALSE	FALSE	TRUE	TRUE	TRUE
cg22549086	-3.04278	0.589988	-5.15735	2.50468e-07	1.84249	0.0373074	PRKCE	chr2	46406516
cg22904711	-2.58857	0.392605	-6.59332	4.30092e-11	0	6.40627e-06	KCNN4	chr19	44278628	FALSE	TRUE	FALSE	FALSE	FALSE
cg22958403	-2.47222	0.39936	-6.19045	5.99916e-10	0	8.93582e-05	C14orf49	chr14	95927445
cg22962123	-2.12131	0.369661	-5.73852	9.55055e-09	22.0305	0.00142256	HOXA3	chr7	27153605
cg22986999	-3.37111	0.648337	-5.19964	1.99679e-07	4.65553e-05	0.0297424	MRGPRF	chr11	68781976	TRUE	FALSE	FALSE	TRUE	FALSE
cg22987448	-2.92581	0.459219	-6.37127	1.87467e-10	0	2.79233e-05	MYO1F	chr19	8591364	FALSE	TRUE	FALSE	FALSE	FALSE
cg23090824	2.13129	0.414386	5.14325	2.70029e-07	0	0.0402211	PDE7B	chr6	136173085	TRUE	FALSE	FALSE	FALSE	FALSE	FALSE	TRUE	TRUE	TRUE
cg23097878	2.35396	0.430954	5.4622	4.70265e-08	0	0.00700464	CRY2	chr11	45879730
cg23109891	-2.11451	0.381301	-5.54551	2.93097e-08	0	0.0043657	SOX10	chr22	38379218	TRUE	FALSE	FALSE	TRUE	TRUE	FALSE	TRUE	FALSE	FALSE
cg23120601	-3.33383	0.42002	-7.93732	2.06598e-15	0	3.0773e-10	PLCB2	chr15	40583227	FALSE	TRUE	FALSE	FALSE	FALSE
cg23591302	-2.30993	0.352801	-6.54739	5.85522e-11	0.000133192	8.72141e-06	PRICKLE1	chr12	42876090	FALSE	FALSE	TRUE	FALSE	FALSE	FALSE	TRUE	TRUE	TRUE
cg23660197	-3.52464	0.641832	-5.49153	3.98461e-08	0	0.00593511	MICB	chr6	31477952	FALSE	TRUE	FALSE	FALSE	FALSE
cg23689227	-2.94859	0.55702	-5.2935	1.19995e-07	0	0.0178734	LPIN1	chr2	11925375	FALSE	FALSE	TRUE	FALSE	FALSE
cg23696132	-2.81245	0.50353	-5.58547	2.33066e-08	0.000100459	0.00347154	DMPK	chr19	46273771	TRUE	FALSE	FALSE	FALSE	FALSE	FALSE	TRUE	TRUE	TRUE
cg23918296	-2.22063	0.425843	-5.21465	1.84163e-07	0	0.0274313	AMN	chr14	103397019
cg23958533	-2.76154	0.540559	-5.10868	3.24426e-07	0.000109028	0.0483235	PIK3C2B	chr1	204446308	TRUE	FALSE	FALSE	TRUE	FALSE
cg24002183	-1.70631	0.331905	-5.14094	2.7336e-07	0	0.0407173	RASAL3	chr19	15568574	FALSE	TRUE	FALSE	FALSE	FALSE
cg24338091	-2.79678	0.457387	-6.11469	9.67462e-10	0	0.000144104	SIX5	chr19	46270244	TRUE	FALSE	FALSE	TRUE	TRUE
cg24486037	-2.08451	0.35144	-5.93134	3.00473e-09	0	0.000447557	SELENBP1	chr1	151345181	TRUE	TRUE	FALSE	FALSE	FALSE	TRUE	TRUE	FALSE	TRUE
cg24634746	-2.19609	0.37975	-5.78301	7.33775e-09	0	0.00109297	CAMTA1	chr1	7538723
cg24973755	-2.6543	0.462784	-5.73552	9.72136e-09	0	0.00144801	MAEA	chr4	1304972	FALSE	TRUE	FALSE	FALSE	FALSE
cg25119743	2.78777	0.540213	5.16049	2.46299e-07	24.2865	0.0366864	CUGBP2	chr10	11059290						TRUE	TRUE	TRUE	TRUE
cg25171348	-3.52909	0.63002	-5.60155	2.12439e-08	0	0.0031643	CREB5	chr7	28448200	TRUE	FALSE	FALSE	TRUE	TRUE	FALSE	TRUE	TRUE	FALSE
cg25309292	-2.85845	0.405967	-7.04109	1.90738e-12	0	2.84107e-07		chr13	113613574
cg25311335	-2.00277	0.367266	-5.45319	4.94747e-08	0	0.00736931		chr7	83479479
cg25314315	-2.69224	0.401032	-6.71328	1.90302e-11	0	2.83457e-06	RHBDL2	chr1	39407387	TRUE	FALSE	FALSE	TRUE	FALSE	FALSE	TRUE	FALSE	TRUE
cg25324164	2.6805	0.517731	5.17741	2.24986e-07	0	0.0335118	FADS2	chr11	61598330
cg25362050	4.49968	0.786626	5.72022	1.06386e-08	25.1187	0.00158464	RARA	chr17	38470900
cg25386676	-2.37901	0.450145	-5.28498	1.25719e-07	0	0.018726		chr5	172175721
cg25403895	-2.90799	0.568654	-5.11382	3.15709e-07	0	0.0470251		chr8	102101217
cg25461389	-3.19911	0.608882	-5.25407	1.48778e-07	0.000434001	0.0221606		chr3	52080778
cg25599198	-3.15651	0.596171	-5.29465	1.19246e-07	41.0192	0.0177618	ATP2A3	chr17	3848156	FALSE	TRUE	FALSE	FALSE	FALSE
cg25813235	2.43599	0.47358	5.14377	2.69277e-07	0	0.0401091	SYNGAP1	chr6	33397883
cg25840926	-2.77467	0.419515	-6.61399	3.74094e-11	0.406115	5.57217e-06	RHOB	chr2	20647987						TRUE	TRUE	TRUE	TRUE
cg26024874	-3.19072	0.567161	-5.62578	1.84674e-08	8.89116	0.00275073	WDR7	chr18	54541128
cg26149485	-2.37655	0.408882	-5.81231	6.16169e-09	0	0.00091779	LMNB2	chr19	2428350						TRUE	TRUE	TRUE	TRUE
cg26154937	-2.65542	0.506552	-5.24215	1.58717e-07	0	0.023641	ARHGAP22	chr10	49674883	FALSE	TRUE	FALSE	TRUE	FALSE
cg26206185	-2.57436	0.429459	-5.99441	2.04225e-09	0	0.000304196	IL17REL	chr22	50451151
cg26266950	2.16228	0.402865	5.36725	7.99453e-08	0	0.0119079		chr7	19160621
cg26301690	-3.1764	0.588935	-5.39348	6.91075e-08	0	0.0102936	ELAVL4	chr1	50569610	FALSE	TRUE	TRUE	FALSE	FALSE
cg26338757	-3.75765	0.647594	-5.80248	6.53429e-09	0	0.000973288	LDB3	chr10	88428295	TRUE	FALSE	FALSE	TRUE	FALSE	FALSE	TRUE	FALSE	FALSE
cg26386673	2.53222	0.433558	5.84055	5.2028e-09	0	0.000774962		chr2	237071795
cg26402660	-2.42414	0.468254	-5.17697	2.25517e-07	19.01	0.0335909		chr7	27179268
cg26516710	-2.22898	0.398628	-5.59163	2.24951e-08	0	0.00335067	AMDHD2	chr16	2569911						TRUE	TRUE	TRUE	TRUE
cg27181142	-2.77272	0.476739	-5.81602	6.0264e-09	0	0.000897638	SIX5	chr19	46270322	TRUE	FALSE	FALSE	TRUE	TRUE
cg27217474	-3.62704	0.632221	-5.73697	9.63836e-09	0	0.00143564		chr17	46697543
cg27411906	-2.61671	0.446957	-5.85451	4.78407e-09	0	0.000712592		chr17	1308645
cg27569829	3.15704	0.567193	5.56608	2.60538e-08	0	0.00388075	BCL2	chr18	60984485						TRUE	TRUE	TRUE	TRUE
cg27570233	-3.00551	0.468035	-6.42156	1.34883e-10	0	2.0091e-05	FOXK2	chr17	80561387
cg27579771	2.21918	0.432645	5.12933	2.90777e-07	12.9477	0.0433115	ARHGAP26	chr5	142431272	FALSE	TRUE	FALSE	FALSE	FALSE
cg27624319	-2.00048	0.338651	-5.90721	3.47955e-09	0.00057525	0.000518283	MAP1LC3A	chr20	33147017						TRUE	TRUE	TRUE	TRUE
cg27660627	-3.88375	0.670514	-5.7922	6.94686e-09	17.2965	0.00103474	ANKRD11	chr16	89461803	FALSE	TRUE	FALSE	FALSE	FALSE

## Sheet: Table S10
Supplementary Table 10. Meta-analysis of Differentially Methylated Positions (DMPs) for Unassigned LOAD vs. Healthy Controls across UKBBN, PITT-ADRC and ROSMAP. This table lists the 182 DMPs identified when comparing Unassigned LOAD samples to healthy control (HC) samples across the UKBBN, PITTS-ADRC, and ROSMAP cohorts. DMPs were selected based on a Bonferroni adjusted P-value threshold of < 0.0…
CPG	estimate	se	t	pval	I2	p.bonf	Gene	CHR	start	H3K27ac_AST	H3K27ac_MIC	H3K27ac_NEU	H3K27ac_OLIG	is_TF	H3K4me3_MIC_active_promoter	H3K4me3_Olig_active_promoter	H3K4me3_Neu_active_promoter	H3K4me3_Ast_active_promoter
cg00446472	3.80894	0.733035	5.19612	2.03491e-07	0	0.0303102	CBFA2T3	chr16	89042082	FALSE	TRUE	TRUE	FALSE	FALSE
cg00582562	-3.9542	0.52389	-7.54776	4.42792e-14	0	6.59543e-09	SKAP1	chr17	46388465	FALSE	FALSE	TRUE	FALSE	FALSE
cg00682096	-3.62762	0.610734	-5.93978	2.85413e-09	0	0.000425125	LOC404266	chr17	46672924
cg00921266	-1.55937	0.304958	-5.11339	3.16423e-07	0	0.0471316	HOXA3	chr7	27153663
cg00979931	-2.66033	0.406914	-6.53781	6.2427e-11	0	9.29856e-06	ATG16L2	chr11	72533664	FALSE	TRUE	FALSE	FALSE	FALSE
cg01217984	-3.96509	0.70286	-5.64137	1.68701e-08	0	0.00251282	HOXA2	chr7	27143235
cg01301319	-2.79648	0.418354	-6.68449	2.3173e-11	0	3.45164e-06	HOXA3	chr7	27153580
cg01433654	-4.32518	0.790347	-5.47251	4.43698e-08	12.8237	0.00660892	ARL15	chr5	53605192						TRUE	TRUE	TRUE	TRUE
cg01478234	-3.17384	0.558853	-5.67921	1.35322e-08	39.9775	0.00201563	BTBD11	chr12	107975299	FALSE	FALSE	TRUE	FALSE	FALSE	FALSE	FALSE	TRUE	FALSE
cg01526089	5.11734	0.662631	7.72276	1.13839e-14	0	1.69565e-09	P2RX1	chr17	3819390	FALSE	TRUE	FALSE	FALSE	FALSE
cg01545109	6.15858	0.803842	7.66143	1.83867e-14	0	2.73872e-09	WDR86	chr7	151087534	FALSE	FALSE	TRUE	FALSE	FALSE
cg01596963	-3.61564	0.683997	-5.28605	1.24987e-07	0	0.0186169	LRRN4CL	chr11	62455830	FALSE	FALSE	TRUE	FALSE	FALSE	TRUE	FALSE	TRUE	FALSE
cg01681367	4.52514	0.604005	7.49189	6.78879e-14	6.65068e-05	1.0112e-08	SPN	chr16	29676071	FALSE	TRUE	FALSE	FALSE	FALSE
cg01952913	3.53263	0.688869	5.12816	2.92584e-07	0	0.0435806		chr8	1094904
cg01964852	-3.01974	0.550029	-5.49014	4.01617e-08	0	0.00598213	HOXA3	chr7	27146262
cg01986016	-3.85148	0.660562	-5.8306	5.5227e-09	0	0.000822612	LOC404266	chr17	46681154
cg02124912	-3.35262	0.606169	-5.53083	3.18723e-08	28.7587	0.00474741	GPR37L1	chr1	202091933	TRUE	FALSE	FALSE	TRUE	FALSE	FALSE	TRUE	FALSE	TRUE
cg02158978	2.83397	0.49587	5.71514	1.09611e-08	0	0.00163267	FBRSL1	chr12	133134938	FALSE	TRUE	FALSE	FALSE	FALSE
cg02293044	-3.36773	0.641136	-5.25275	1.49844e-07	0	0.0223194	GAS2L1	chr22	29703543	FALSE	FALSE	TRUE	FALSE	FALSE	TRUE	TRUE	TRUE	TRUE
cg02308560	-2.47062	0.440169	-5.61288	1.98986e-08	0	0.00296391	HMHA1	chr19	1071176
cg02317313	-3.38557	0.643107	-5.26439	1.40656e-07	21.0966	0.0209508	LOC338799	chr12	122235206						TRUE	TRUE	TRUE	TRUE
cg02837301	4.26345	0.756935	5.63252	1.77597e-08	0	0.00264533	DOK2	chr8	21769695	FALSE	TRUE	FALSE	FALSE	FALSE
cg02882487	-3.32009	0.645541	-5.14312	2.70213e-07	0.27354	0.0402485	EXTL3	chr8	28560658						TRUE	TRUE	TRUE	TRUE
cg02912007	-3.22129	0.624322	-5.15966	2.47397e-07	0	0.0368501	EMP2	chr16	10671982
cg02916332	-3.92697	0.692702	-5.66905	1.43588e-08	1.65671	0.00213876	HOXA5	chr7	27183591	FALSE	TRUE	FALSE	FALSE	TRUE
cg03008387	2.53824	0.487002	5.21197	1.86848e-07	0	0.0278312	KCNQ2	chr20	62089152	FALSE	FALSE	TRUE	FALSE	FALSE
cg03193328	4.05922	0.705444	5.75413	8.7089e-09	0	0.0012972	TPST1	chr7	65746852
cg03223072	4.93617	0.724766	6.81071	9.71207e-12	0	1.44662e-06	ABLIM1	chr10	116398913	TRUE	FALSE	TRUE	FALSE	FALSE
cg03278114	5.10358	0.868136	5.87878	4.13313e-09	3.87894	0.000615634	AGXT2L2	chr5	177660351
cg03499943	-4.25526	0.661866	-6.42918	1.28294e-10	0	1.91095e-05	LHPP	chr10	126211704
cg03684062	4.48621	0.577161	7.7729	7.67122e-15	0	1.14264e-09	S1PR4	chr19	3179364	FALSE	TRUE	FALSE	FALSE	FALSE
cg03990819	-3.31849	0.616277	-5.38473	7.25515e-08	0	0.0108066		chr2	434332
cg04023204	4.24778	0.812589	5.22746	1.71855e-07	0	0.0255979	PLA2G15	chr16	68281979	FALSE	TRUE	FALSE	FALSE	FALSE	TRUE	TRUE	TRUE	TRUE
cg04027736	-2.48175	0.403108	-6.15652	7.43597e-10	0	0.000110759	HOXA2	chr7	27143403
cg04126866	3.62381	0.579768	6.25045	4.09271e-10	0	6.09614e-05	C10orf99	chr10	85932763	FALSE	TRUE	FALSE	FALSE	FALSE
cg04157161	-2.45508	0.416018	-5.90138	3.60475e-09	0	0.000536931	GUCY2D	chr17	7906847	FALSE	TRUE	FALSE	FALSE	FALSE
cg04252044	2.94728	0.47943	6.14745	7.8738e-10	0.000334005	0.000117281		chr3	188664747
cg04279801	-4.32041	0.576266	-7.49724	6.51752e-14	0	9.7079e-09	RNF112	chr17	19314319	FALSE	FALSE	TRUE	FALSE	FALSE	FALSE	TRUE	TRUE	TRUE
cg04632887	3.23639	0.537647	6.01953	1.7492e-09	0.000221877	0.000260546	AVP	chr20	3065559	FALSE	FALSE	TRUE	FALSE	FALSE
cg04874795	3.6824	0.532453	6.91592	4.64833e-12	0	6.92373e-07		chr16	86477638
cg04904318	-2.61241	0.413179	-6.3227	2.57028e-10	0	3.82846e-05	HOXB1	chr17	46607828
cg05066959	-2.32771	0.397578	-5.85473	4.77773e-09	0	0.000711648	ANK1	chr8	41519308	FALSE	TRUE	TRUE	FALSE	FALSE	TRUE	FALSE	FALSE	FALSE
cg05393578	-4.05273	0.734563	-5.5172	3.44449e-08	0	0.0051306	KCNAB2	chr1	6094316	FALSE	FALSE	TRUE	FALSE	FALSE	FALSE	FALSE	TRUE	FALSE
cg05509777	3.22965	0.588482	5.4881	4.06285e-08	0	0.00605165	C11orf21orf21	chr11	2322517
cg05522011	-2.20345	0.426726	-5.16361	2.42233e-07	0	0.0360809	PRDM8	chr4	81122726	FALSE	FALSE	TRUE	TRUE	TRUE	TRUE	TRUE	TRUE	FALSE
cg05530568	-2.42375	0.473803	-5.11552	3.12875e-07	0	0.0466031	EBF1	chr5	158526614
cg05600496	-3.80845	0.674922	-5.6428	1.67311e-08	0	0.00249211		chr13	80357187
cg05686197	-2.86481	0.524348	-5.46356	4.6667e-08	0	0.00695109	LRP1B	chr2	141787134	TRUE	FALSE	TRUE	TRUE	FALSE
cg05757757	3.72507	0.701692	5.3087	1.10412e-07	0	0.0164459		chr10	80008637						FALSE	TRUE	FALSE	FALSE
cg05800416	-3.3317	0.553599	-6.01825	1.76315e-09	13.5015	0.000262623	CSGALNACT1	chr8	19460097						TRUE	TRUE	TRUE	TRUE
cg05845757	-2.6123	0.501276	-5.2113	1.87525e-07	0	0.0279321	TFAP2E	chr1	36039885	FALSE	FALSE	TRUE	FALSE	TRUE
cg05851442	-2.34323	0.43223	-5.42127	5.91776e-08	0	0.00881457	HOXA3	chr7	27153212
cg06085579	-2.97248	0.580601	-5.11966	3.06085e-07	0	0.0455916	PLD1	chr3	171509822	FALSE	FALSE	FALSE	TRUE	FALSE
cg06192549	-3.70556	0.660636	-5.60907	2.03416e-08	0	0.0030299	AP2M1	chr3	183894778						TRUE	TRUE	TRUE	TRUE
cg06401979	-3.33957	0.594529	-5.61717	1.94111e-08	4.20242e-05	0.0028913	HOXA2	chr7	27143717
cg06800235	3.35691	0.564347	5.94831	2.70929e-09	0	0.000403552	CAMTA1	chr1	7692367
cg07049592	-3.35478	0.654798	-5.12338	3.00108e-07	15.8639	0.0447014	HOXA5	chr7	27184450	FALSE	TRUE	FALSE	FALSE	TRUE
cg07153966	-3.16589	0.579916	-5.45922	4.78234e-08	0	0.00712335	HOXA3	chr7	27147590
cg07207652	-3.67024	0.640006	-5.7347	9.76879e-09	0	0.00145507		chr17	45798257
cg07251887	4.02268	0.767701	5.23991	1.60656e-07	8.73489	0.0239299	LOC100130933	chr17	73641809
cg07264048	-4.1868	0.782535	-5.35031	8.78037e-08	0	0.0130784	GCNT2	chr6	10556326	FALSE	FALSE	FALSE	TRUE	FALSE	TRUE	TRUE	TRUE	TRUE
cg07289335	-3.45425	0.664166	-5.20088	1.98343e-07	8.16366	0.0295433		chr5	158937447
cg07522913	-3.48891	0.554595	-6.29091	3.1561e-10	0	4.70104e-05	HOXA3	chr7	27150403
cg07815836	-3.55581	0.66267	-5.36588	8.05541e-08	0	0.0119986	ZNF274	chr19	58715351	TRUE	FALSE	FALSE	FALSE	TRUE
cg07823492	-2.25414	0.412432	-5.46547	4.61669e-08	0	0.00687661	HOXB1	chr17	46608099
cg07988060	3.30273	0.601824	5.48786	4.0684e-08	16.9432	0.00605993		chr17	30234789
cg08093277	-3.83036	0.662418	-5.78239	7.36478e-09	0	0.00109699	GABBR1	chr6	29595299	TRUE	FALSE	TRUE	FALSE	FALSE	FALSE	TRUE	TRUE	TRUE
cg08101036	-1.69565	0.326367	-5.19552	2.04152e-07	7.02751	0.0304087	HOXA3	chr7	27153655
cg08578641	-3.21442	0.581531	-5.5275	3.24823e-08	0	0.00483827	C9orf25	chr9	34457440						TRUE	TRUE	TRUE	TRUE
cg08610901	3.48315	0.652984	5.3342	9.59672e-08	7.93603	0.0142944		chr7	3186766
cg08820801	-3.76876	0.68256	-5.5215	3.36109e-08	0	0.00500638	FBXO17	chr19	39465821	FALSE	FALSE	TRUE	FALSE	FALSE	FALSE	TRUE	TRUE	TRUE
cg08862148	-4.25029	0.813102	-5.22725	1.72049e-07	32.1139	0.0256268	GABBR1	chr6	29595315	TRUE	FALSE	TRUE	FALSE	FALSE	FALSE	TRUE	TRUE	TRUE
cg08898775	-3.95812	0.658344	-6.01223	1.8299e-09	0	0.000272566	ADAM10	chr15	59042684						TRUE	TRUE	TRUE	TRUE
cg09169455	4.60914	0.779519	5.9128	3.36344e-09	0	0.000500988	MYO10	chr5	16843340	FALSE	TRUE	FALSE	FALSE	FALSE
cg09482093	-4.70709	0.625504	-7.52528	5.26091e-14	0	7.83618e-09	RNF112	chr17	19314328	FALSE	FALSE	TRUE	FALSE	FALSE	FALSE	TRUE	TRUE	TRUE
cg09490371	-1.64302	0.311094	-5.28143	1.28182e-07	0	0.0190928	ECEL1P2	chr2	233253024
cg09535924	3.48984	0.548447	6.36313	1.97679e-10	0	2.94445e-05	MEIS1	chr2	66671659	TRUE	FALSE	FALSE	TRUE	TRUE
cg09577455	-4.2109	0.758537	-5.55135	2.83478e-08	0	0.00422243	GABBR1	chr6	29593382	TRUE	FALSE	TRUE	FALSE	FALSE	FALSE	TRUE	TRUE	TRUE
cg09908750	-3.99192	0.758267	-5.26453	1.40547e-07	0	0.0209347	HOXA2	chr7	27143585
cg09992746	-2.55065	0.468256	-5.44714	5.11874e-08	7.07208e-05	0.00762441		chr15	60285821
cg10380221	3.10499	0.549867	5.6468	1.63462e-08	0	0.00243478	ZNF668	chr16	31075618
cg10426370	-3.58896	0.62939	-5.70228	1.18218e-08	7.08403	0.00176088	ESM1	chr5	54282459	FALSE	FALSE	TRUE	FALSE	FALSE
cg10752406	5.13778	0.584972	8.78295	1.59243e-18	0	2.37194e-13	AZU1	chr19	827776
cg10782575	3.92799	0.744588	5.27539	1.32477e-07	0	0.0197326	C11orf21orf21	chr11	2322543
cg10976218	4.18798	0.685974	6.10516	1.02697e-09	0	0.000152969	RASA3	chr13	114880761	FALSE	TRUE	FALSE	FALSE	FALSE
cg11015251	-2.56388	0.486494	-5.27012	1.36333e-07	0	0.020307	HOXA4	chr7	27170554	FALSE	TRUE	FALSE	FALSE	TRUE	TRUE	FALSE	FALSE	FALSE
cg11041817	-3.986	0.658838	-6.05004	1.44813e-09	21.356	0.000215701	HOXB7	chr17	46685327	FALSE	TRUE	FALSE	FALSE	TRUE
cg11236550	2.60382	0.450201	5.78368	7.30834e-09	0	0.00108858	DUSP27	chr1	167090757	FALSE	TRUE	FALSE	FALSE	FALSE
cg11385938	-2.79564	0.545931	-5.12086	3.04145e-07	0	0.0453027	RAC1	chr7	6432590	FALSE	TRUE	FALSE	FALSE	FALSE
cg11606444	4.88783	0.843489	5.79478	6.84121e-09	0	0.00101901	SORL1	chr11	121353563	FALSE	TRUE	FALSE	FALSE	FALSE
cg11652496	-3.77609	0.721912	-5.23069	1.68879e-07	0	0.0251547	PSTPIP1	chr15	77324526	TRUE	FALSE	FALSE	TRUE	FALSE
cg11761535	-3.31463	0.5961	-5.56053	2.68959e-08	0	0.00400617	TM4SF18	chr3	149051031	TRUE	FALSE	FALSE	TRUE	FALSE
cg12001120	-4.25141	0.776806	-5.47293	4.42654e-08	0	0.00659337	WNT10A	chr2	219751342	FALSE	FALSE	TRUE	FALSE	FALSE
cg12305431	-3.31535	0.576923	-5.7466	9.10548e-09	0	0.00135627	HOXA3	chr7	27157855
cg13027206	4.70987	0.785641	5.99495	2.03551e-09	0	0.000303191	CCDC88C	chr14	91866325
cg13374901	-3.6764	0.641908	-5.72729	1.02046e-08	0	0.00151998	TAF4	chr20	60639404						TRUE	TRUE	TRUE	TRUE
cg13390284	-4.63648	0.737856	-6.28373	3.30548e-10	0	4.92355e-05		chr1	65531864						TRUE	TRUE	TRUE	TRUE
cg13771313	-2.76949	0.504502	-5.48956	4.02942e-08	0.000673244	0.00600187	ATG16L2	chr11	72533295	FALSE	TRUE	FALSE	FALSE	FALSE
cg13928306	-3.5542	0.692047	-5.13579	2.80966e-07	0	0.0418502	ZNF205	chr16	3162397	FALSE	FALSE	TRUE	FALSE	TRUE	TRUE	TRUE	TRUE	TRUE
cg13935577	-1.67509	0.288525	-5.80568	6.41049e-09	0	0.000954849	BTBD11	chr12	107974897	FALSE	FALSE	TRUE	FALSE	FALSE	FALSE	FALSE	TRUE	FALSE
cg13985518	-3.83359	0.664431	-5.76974	7.93958e-09	0	0.00118261	HOXA2	chr7	27143788
cg14010720	4.74824	0.6992	6.79096	1.11392e-11	0	1.6592e-06	PTK6	chr20	62168878
cg14034325	-3.47602	0.653722	-5.31727	1.05335e-07	16.4531	0.0156898	HNRNPF	chr10	43891459	FALSE	TRUE	FALSE	FALSE	FALSE	TRUE	TRUE	TRUE	TRUE
cg14103343	-4.5901	0.888244	-5.16761	2.37101e-07	31.1766	0.0353164	MAMSTR	chr19	49220223						FALSE	FALSE	TRUE	TRUE
cg14233720	4.4367	0.820749	5.40566	6.45685e-08	0	0.00961754	BCL11B	chr14	99664344	FALSE	FALSE	TRUE	FALSE	TRUE
cg14510967	5.14475	0.744734	6.90816	4.90975e-12	0	7.31312e-07	C11orf21orf21	chr11	2321803
cg14536881	3.66494	0.661135	5.54341	2.9664e-08	0	0.00441848		chr9	36740105
cg14644204	2.75307	0.515401	5.34161	9.21239e-08	0	0.0137219	PITPNM2	chr12	123518833	FALSE	FALSE	TRUE	FALSE	FALSE
cg14694038	-3.36329	0.639219	-5.26157	1.42828e-07	0	0.0212744	KDM4B	chr19	5037103
cg14871225	3.59645	0.575163	6.25292	4.02843e-10	0	6.00039e-05	CXXC5	chr5	139040820	TRUE	FALSE	TRUE	TRUE	TRUE	FALSE	TRUE	FALSE	FALSE
cg15171154	-2.92442	0.535381	-5.46231	4.69969e-08	0	0.00700024	TGFBR2	chr3	30722557	FALSE	TRUE	FALSE	FALSE	FALSE
cg15286094	-2.80206	0.523198	-5.35564	8.52561e-08	14.2404	0.012699	ST7	chr7	116660213	TRUE	FALSE	FALSE	FALSE	FALSE	FALSE	TRUE	TRUE	TRUE
cg15463580	3.92879	0.75626	5.19502	2.04697e-07	0	0.0304898		chr19	6113945
cg15488009	3.78183	0.607281	6.22749	4.73974e-10	0	7.05989e-05	FSTL3	chr19	681445	FALSE	FALSE	TRUE	FALSE	FALSE
cg15614119	-3.4448	0.546928	-6.29844	3.00649e-10	3.86643	4.47819e-05	LPIN1	chr2	11925153	FALSE	FALSE	TRUE	FALSE	FALSE
cg15683970	3.4525	0.664644	5.19451	2.05265e-07	0	0.0305744	FAM165B	chr21	35747081
cg15751131	4.80545	0.84092	5.71452	1.10016e-08	0	0.0016387	SLC37A3	chr7	140090416
cg16124934	-3.65896	0.690023	-5.30266	1.14125e-07	0	0.0169991	RPS6KL1	chr14	75389480						TRUE	TRUE	TRUE	TRUE
cg16406967	-2.58505	0.411728	-6.27853	3.41792e-10	16.332	5.09103e-05	HOXA3	chr7	27155036
cg16448636	-3.55359	0.675708	-5.25906	1.4479e-07	0	0.0215666		chr7	21209509
cg16536918	4.69853	0.835104	5.62628	1.84142e-08	24.6342	0.00274282	AVP	chr20	3065403	FALSE	FALSE	TRUE	FALSE	FALSE
cg16651126	-2.8646	0.549965	-5.20871	1.90163e-07	0	0.028325	HOXA4	chr7	27170552	FALSE	TRUE	FALSE	FALSE	TRUE	TRUE	FALSE	FALSE	FALSE
cg16651552	4.69583	0.698249	6.72515	1.75407e-11	0	2.6127e-06	SLC9A3	chr5	483546
cg17006136	5.02854	0.670647	7.49804	6.47779e-14	0	9.64873e-09	SORBS2	chr4	186559412	FALSE	FALSE	TRUE	FALSE	FALSE
cg17474422	-2.85993	0.518332	-5.51755	3.4375e-08	0	0.0051202	TFAP2E	chr1	36039866	FALSE	FALSE	TRUE	FALSE	TRUE
cg17775899	-2.61374	0.439225	-5.95079	2.66844e-09	0	0.000397467		chr7	27179426
cg17801546	2.40094	0.446363	5.37889	7.49449e-08	0	0.0111631	DUSP27	chr1	167090974	FALSE	TRUE	FALSE	FALSE	FALSE
cg17844831	2.89991	0.472767	6.13391	8.5745e-10	0	0.000127718	RAI1	chr17	17604146
cg17852032	4.01206	0.735545	5.45453	4.91014e-08	0	0.0073137	ZDHHC14	chr6	158066811
cg17896927	3.7	0.632599	5.8489	4.94841e-09	3.50774	0.000737071	RGMA	chr15	93617030	TRUE	FALSE	FALSE	FALSE	FALSE
cg18046677	-3.17577	0.555072	-5.72136	1.05672e-08	0	0.001574	MAMSTR	chr19	49220142						FALSE	FALSE	TRUE	TRUE
cg18252633	-3.5338	0.65556	-5.3905	7.02609e-08	0.000215552	0.0104654	ARHGEF17	chr11	73054401	TRUE	FALSE	FALSE	FALSE	FALSE
cg18462381	-3.7976	0.653694	-5.80944	6.26832e-09	0	0.000933672	FOXI2	chr10	129536718	FALSE	FALSE	FALSE	TRUE	TRUE
cg18535415	-4.29737	0.822793	-5.22291	1.76137e-07	27.1342	0.0262358	KIF21B	chr1	200983238
cg18751141	-2.33947	0.448723	-5.21361	1.85197e-07	0	0.0275852		chr7	27138173
cg19008371	3.3998	0.635119	5.35302	8.65004e-08	0.000338232	0.0128843	ST3GAL4	chr11	126226766	TRUE	FALSE	FALSE	TRUE	FALSE	TRUE	TRUE	TRUE	TRUE
cg19051015	-4.66866	0.806826	-5.78645	7.18884e-09	18.0756	0.00107078		chr17	46697414
cg19240213	-3.39698	0.641599	-5.29454	1.19314e-07	40.7012	0.0177719	HOXA3	chr7	27163095
cg19256813	-3.33418	0.607577	-5.48766	4.07282e-08	0	0.00606651	FBXO21	chr12	117627286	TRUE	FALSE	FALSE	TRUE	FALSE	TRUE	TRUE	TRUE	TRUE
cg19432993	-4.69434	0.809067	-5.80217	6.5462e-09	0	0.000975063	HOXA2	chr7	27143287
cg19622662	2.89621	0.55776	5.19256	2.07418e-07	0	0.0308952	DUSP27	chr1	167090972	FALSE	TRUE	FALSE	FALSE	FALSE
cg19863740	5.61222	1.00331	5.5937	2.22275e-08	44.7311	0.00331081	PARVG	chr22	44576869	FALSE	TRUE	FALSE	FALSE	FALSE	TRUE	FALSE	FALSE	FALSE
cg20454518	5.3022	0.730531	7.25801	3.9282e-13	0	5.85109e-08	FBRSL1	chr12	133135463	FALSE	TRUE	FALSE	FALSE	FALSE
cg20455854	2.88553	0.508291	5.67693	1.37132e-08	0	0.0020426	CXXC5	chr5	139040849	TRUE	FALSE	TRUE	TRUE	TRUE	FALSE	TRUE	FALSE	FALSE
cg20733077	-3.65887	0.59676	-6.13122	8.72059e-10	0	0.000129894	DLEU2	chr13	50700845	FALSE	TRUE	FALSE	FALSE	FALSE	TRUE	TRUE	TRUE	TRUE
cg21097354	-2.58757	0.497669	-5.19938	1.99955e-07	0	0.0297835		chr7	27179161
cg21279874	4.6313	0.902274	5.13292	2.85277e-07	21.5111	0.0424923	MCF2L	chr13	113646899	FALSE	TRUE	FALSE	FALSE	FALSE
cg21348406	2.94725	0.529409	5.56707	2.5906e-08	0	0.00385873		chr17	76361166
cg21404980	3.289	0.607047	5.41803	6.02597e-08	0	0.00897574	ZC3H3	chr8	144599027
cg21864868	-3.61067	0.607058	-5.94781	2.71746e-09	0	0.000404768	LOC404266	chr17	46673002
cg21899500	-3.57468	0.700292	-5.10456	3.31564e-07	25.3942	0.0493869	GRM2	chr3	51740850	FALSE	FALSE	TRUE	FALSE	FALSE	FALSE	FALSE	TRUE	FALSE
cg22044342	4.54352	0.858605	5.29175	1.21153e-07	0	0.0180458	P2RX1	chr17	3819339	FALSE	TRUE	FALSE	FALSE	FALSE
cg22090150	-3.12166	0.587322	-5.31508	1.06613e-07	6.57926	0.0158801	ANKFY1	chr17	4098227
cg22461472	3.43045	0.644118	5.3258	1.00508e-07	0	0.0149707	GLTSCR1	chr19	48188952
cg22552736	-4.38291	0.710815	-6.16604	7.00227e-10	0	0.0001043		chr9	132258136
cg22777249	3.76545	0.624054	6.03385	1.60102e-09	0.000498399	0.000238474	CRELD2	chr22	50319194
cg23114616	2.79416	0.53745	5.19891	2.00457e-07	0.000779901	0.0298583	TNFRSF25	chr1	6526398	FALSE	FALSE	TRUE	FALSE	FALSE
cg23170347	-3.76098	0.636752	-5.90651	3.49429e-09	0	0.000520477		chr3	64253795
cg23237276	4.06086	0.785654	5.16876	2.35653e-07	0	0.0351007		chr14	101827449
cg23245942	-3.17216	0.609782	-5.20211	1.97034e-07	0	0.0293485	HOXB9	chr17	46698973
cg23279355	-2.61505	0.462042	-5.65977	1.51576e-08	0	0.00225774	CMYA5	chr5	78985592						FALSE	TRUE	TRUE	TRUE
cg23392845	-2.8699	0.553585	-5.18421	2.16933e-07	9.06652	0.0323125		chr7	2660962
cg23579062	-3.9654	0.776843	-5.10451	3.31657e-07	25.2893	0.0494006	C9orf25	chr9	34457500						TRUE	TRUE	TRUE	TRUE
cg23618477	2.7999	0.40271	6.95264	3.58509e-12	9.51689	5.34003e-07		chr6	169334872
cg23689227	-3.39181	0.644787	-5.26035	1.4378e-07	0	0.0214161	LPIN1	chr2	11925375	FALSE	FALSE	TRUE	FALSE	FALSE
cg23925513	-3.84792	0.721764	-5.33127	9.75297e-08	0	0.0145271		chr17	6923526						TRUE	TRUE	TRUE	TRUE
cg23929682	4.67806	0.704915	6.63634	3.21565e-11	0	4.78975e-06	C11orf21orf21	chr11	2321842
cg23948843	-3.28792	0.640301	-5.13496	2.8221e-07	0	0.0420354		chr2	164204752
cg23950714	3.22375	0.580607	5.55237	2.81818e-08	9.15541e-05	0.00419771	DOK3	chr5	176935364	FALSE	TRUE	FALSE	FALSE	FALSE	TRUE	FALSE	FALSE	FALSE
cg24324628	-3.01787	0.589506	-5.11933	3.06627e-07	0	0.0456724	NHSL1	chr6	138866882	FALSE	TRUE	FALSE	FALSE	FALSE
cg24550149	-2.4063	0.470308	-5.11644	3.11358e-07	0	0.0463771	TTC22	chr1	55246954	FALSE	FALSE	TRUE	FALSE	FALSE
cg24636368	-3.87914	0.624887	-6.20775	5.3748e-10	18.2032	8.00582e-05	SKAP1	chr17	46388447	FALSE	FALSE	TRUE	FALSE	FALSE
cg24761525	-4.32083	0.68461	-6.31137	2.76572e-10	0.000242704	4.11957e-05	HOXB3	chr17	46651745
cg24769398	4.33027	0.835726	5.18144	2.20174e-07	14.9599	0.0327952		chr3	188666022						TRUE	TRUE	TRUE	TRUE
cg25251478	-4.75861	0.69276	-6.86907	6.46217e-12	0	9.62546e-07	DDR1	chr6	30853959	TRUE	FALSE	FALSE	TRUE	FALSE	TRUE	TRUE	TRUE	TRUE
cg25599198	-2.8071	0.520054	-5.3977	6.74996e-08	2.64045	0.0100541	ATP2A3	chr17	3848156	FALSE	TRUE	FALSE	FALSE	FALSE
cg25840926	-4.08771	0.550795	-7.42147	1.15831e-13	0	1.72532e-08	RHOB	chr2	20647987						TRUE	TRUE	TRUE	TRUE
cg26199857	-2.40483	0.439136	-5.47628	4.34356e-08	0	0.00646978	ZNF385A	chr12	54764265	FALSE	TRUE	FALSE	FALSE	TRUE
cg26691434	4.67802	0.901382	5.18983	2.10486e-07	12.3747	0.0313521	SPN	chr16	29675160	FALSE	TRUE	FALSE	FALSE	FALSE	TRUE	FALSE	FALSE	FALSE
cg27127887	-3.53115	0.658027	-5.36627	8.03834e-08	0	0.0119732	DEFB136	chr8	11831823	FALSE	FALSE	TRUE	FALSE	FALSE
cg27471246	3.72211	0.6818	5.45924	4.7817e-08	0	0.00712238	ERG	chr21	39776434	FALSE	FALSE	TRUE	FALSE	TRUE
cg27660627	-4.47253	0.723046	-6.18568	6.18361e-10	0	9.21054e-05	ANKRD11	chr16	89461803	FALSE	TRUE	FALSE	FALSE	FALSE

[truncated: 17 more sheets: Table S11, Table S12, Table S13, Table S14, Table S15, Table S16, Table S17, Table S18, Table S19, Table S20, Table S21, Table S22, Table S23, Table S24, Table S25, Table S26, Table S27]
